# Supplementary material for: Food supplied to Gaza during seven months of the Hamas-Israel war
Source: Isr J Health Policy Res. 2025 Feb 12;14:8. doi: 10.1186/s13584-025-00668-6 (PMC11818336; doi:10.1186/s13584-025-00668-6)
Supplement: Supplementary file 1 — Supplementary Material 1 [file 13584_2025_668_MOESM1_ESM.xlsx]

## Sheet: Raw database
Shipment code	Checking point	Truck weight (Tons)	Aid component	Donor category	Shipment categorization	Adjusted food weight (Tons)	Date
1	Nitsana	15	Beds + Cleaning Supplies + Food	Nationalities	Standardized food parcels (mixed)	4.5	2024-01-01
2	Nitsana	15	Food + blankets	International aid agency	Standardized food parcels (mixed)	4.5	2024-01-01
3	Kerem Shalom	15	food	UN aid agency	Standardized food parcels (WFP)	9	2024-01-01
4	Kerem Shalom	15	food	UN aid agency	Standardized food parcels (WFP)	9	2024-01-01
5	Kerem Shalom	15	food	UN aid agency	Standardized food parcels (WFP)	9	2024-01-01
6	Kerem Shalom	15	food	UN aid agency	Standardized food parcels (WFP)	9	2024-01-01
7	Kerem Shalom	15	food	UN aid agency	Standardized food parcels (WFP)	9	2024-01-01
8	Kerem Shalom	15	food	UN aid agency	Standardized food parcels (WFP)	9	2024-01-01
9	Kerem Shalom	15	food	UN aid agency	Standardized food parcels (WFP)	9	2024-01-01
10	Kerem Shalom	15	food	UN aid agency	Standardized food parcels (WFP)	9	2024-01-01
11	Kerem Shalom	15	food	UN aid agency	Standardized food parcels (WFP)	9	2024-01-01
12	Kerem Shalom	15	food	UN aid agency	Standardized food parcels (WFP)	9	2024-01-01
13	Kerem Shalom	15	food	UN aid agency	Standardized food parcels (WFP)	9	2024-01-01
14	Kerem Shalom	15	food	UN aid agency	Standardized food parcels (WFP)	9	2024-01-01
15	Kerem Shalom	15	food	UN aid agency	Standardized food parcels (WFP)	9	2024-01-01
16	Kerem Shalom	15	food	UN aid agency	Standardized food parcels (WFP)	9	2024-01-01
17	Kerem Shalom	15	food	UN aid agency	Standardized food parcels (WFP)	9	2024-01-01
18	Kerem Shalom	15	food	UN aid agency	Standardized food parcels (WFP)	9	2024-01-01
19	Kerem Shalom	15	food	UN aid agency	Standardized food parcels (WFP)	9	2024-01-01
20	Kerem Shalom	15	food	UN aid agency	Standardized food parcels (WFP)	9	2024-01-01
21	Kerem Shalom	15	food	UN aid agency	Standardized food parcels (WFP)	9	2024-01-01
22	Kerem Shalom	15	food	UN aid agency	Standardized food parcels (WFP)	9	2024-01-01
23	Kerem Shalom	15	food	UN aid agency	Standardized food parcels (WFP)	9	2024-01-01
24	Kerem Shalom	15	food	UN aid agency	Standardized food parcels (WFP)	9	2024-01-01
25	Kerem Shalom	15	food	UN aid agency	Standardized food parcels (WFP)	9	2024-01-01
26	Nitsana	15	diverse	Nationalities	Standardized food parcels (AVERAGE)	9	2024-01-01
27	Nitsana	20	food	Nationalities	Standardized food parcels (AVERAGE)	12	2024-01-01
28	Nitsana	20	food	Nationalities	Standardized food parcels (AVERAGE)	12	2024-01-01
29	Nitsana	20	food	International aid agency	Standardized food parcels (AVERAGE)	12	2024-01-01
30	Nitsana	20	food	International aid agency	Standardized food parcels (AVERAGE)	12	2024-01-01
31	Nitsana	20	food	International aid agency	Standardized food parcels (AVERAGE)	12	2024-01-01
32	Nitsana	20	food	International aid agency	Standardized food parcels (AVERAGE)	12	2024-01-01
33	Nitsana	20	food	International aid agency	Standardized food parcels (AVERAGE)	12	2024-01-01
34	Nitsana	20	food	International aid agency	Standardized food parcels (AVERAGE)	12	2024-01-01
35	Nitsana	20	food	Nationalities	Standardized food parcels (AVERAGE)	12	2024-01-01
36	Nitsana	20	food	Nationalities	Standardized food parcels (AVERAGE)	12	2024-01-01
37	Kerem Shalom	20	food	International aid agency	Standardized food parcels (WCK)	12	2024-01-01
38	Kerem Shalom	20	food	International aid agency	Standardized food parcels (WCK)	12	2024-01-01
39	Kerem Shalom	20	food	International aid agency	Standardized food parcels (WCK)	12	2024-01-01
40	Kerem Shalom	20	food	International aid agency	Standardized food parcels (WCK)	12	2024-01-01
41	Kerem Shalom	20	food	International aid agency	Standardized food parcels (WCK)	12	2024-01-01
42	Kerem Shalom	20	food	International aid agency	Standardized food parcels (WCK)	12	2024-01-01
43	Kerem Shalom	20	food	International aid agency	Standardized food parcels (WCK)	12	2024-01-01
44	Kerem Shalom	20	food	International aid agency	Standardized food parcels (WCK)	12	2024-01-01
45	Kerem Shalom	20	food	International aid agency	Standardized food parcels (WCK)	12	2024-01-01
46	Kerem Shalom	20	food	International aid agency	Standardized food parcels (WCK)	12	2024-01-01
47	Kerem Shalom	20	food	International aid agency	Standardized food parcels (WCK)	12	2024-01-01
48	Nitsana	15	Food - Flour + Salt + Yeast + Beans + Blankets	International aid agency	Unstandardized food parcels	12.75	2024-01-01
49	Kerem Shalom	15	Food - Sugar	UN aid agency	sugar	12.75	2024-01-01
50	Kerem Shalom	15	Food - Sugar	UN aid agency	sugar	12.75	2024-01-01
51	Kerem Shalom	15	Food - Sugar	UN aid agency	sugar	12.75	2024-01-01
52	Kerem Shalom	15	Food - Sugar	UN aid agency	sugar	12.75	2024-01-01
53	Kerem Shalom	15	Food - Sugar	UN aid agency	sugar	12.75	2024-01-01
54	Kerem Shalom	15	Food - Sugar	UN aid agency	sugar	12.75	2024-01-01
55	Kerem Shalom	15	Food - Sugar	UN aid agency	sugar	12.75	2024-01-01
56	Kerem Shalom	15	Food - Sugar	UN aid agency	sugar	12.75	2024-01-01
57	Nitsana	20	Food - Potato	Private sector	potato	17	2024-01-01
58	Nitsana	20	Food - Orange	Private sector	orange	17	2024-01-01
59	Nitsana	20	Food - flour + salt + yeast + beans	International aid agency	Unstandardized food parcels	17	2024-01-01
60	Nitsana	20	Food - Cookies	Private sector	Cookies	17	2024-01-01
61	Nitsana	20	Food - Cookies	Private sector	Cookies	17	2024-01-01
62	Nitsana	20	Food - Sugar	Private sector	sugar	17	2024-01-01
63	Nitsana	20	Food - Sugar	Private sector	sugar	17	2024-01-01
64	Nitsana	20	Food - Sugar	Private sector	sugar	17	2024-01-01
65	Nitsana	20	Food - Sugar	Private sector	sugar	17	2024-01-01
66	Nitsana	20	Food - Sugar	Private sector	sugar	17	2024-01-01
67	Nitsana	20	Food - Sugar	Private sector	sugar	17	2024-01-01
68	Nitsana	20	Food - Sugar	Private sector	sugar	17	2024-01-01
69	Nitsana	20	Food - Sugar	Private sector	sugar	17	2024-01-01
70	Nitsana	20	Food - Flour	International aid agency	flour	17	2024-01-01
71	Nitsana	20	Food - Flour	International aid agency	flour	17	2024-01-01
72	Nitsana	30	Food - Flour	International aid agency	flour	25.5	2024-01-01
73	Kerem Shalom	30	Food - Flour	UN aid agency	flour	25.5	2024-01-01
74	Kerem Shalom	30	Food - Flour	UN aid agency	flour	25.5	2024-01-01
75	Kerem Shalom	30	Food - Flour	UN aid agency	flour	25.5	2024-01-01
76	Kerem Shalom	30	Food - Flour	UN aid agency	flour	25.5	2024-01-01
77	Kerem Shalom	30	Food - Flour	UN aid agency	flour	25.5	2024-01-01
78	Kerem Shalom	30	Food - Flour	UN aid agency	flour	25.5	2024-01-01
79	Kerem Shalom	30	Food - Flour	UN aid agency	flour	25.5	2024-01-01
80	Kerem Shalom	30	Food - Flour	UN aid agency	flour	25.5	2024-01-01
81	Nitsana	30	Food - Flour	Private sector	flour	25.5	2024-01-01
82	Nitsana	30	Food - Flour	Private sector	flour	25.5	2024-01-01
83	Nitsana	30	Food - Flour	Private sector	flour	25.5	2024-01-01
84	Nitsana	30	Food - Flour	Private sector	flour	25.5	2024-01-01
85	Nitsana	30	Food - Flour	Private sector	flour	25.5	2024-01-01
86	Nitsana	30	Food - Flour	Private sector	flour	25.5	2024-01-01
87	Nitsana	30	Food - Flour	Private sector	flour	25.5	2024-01-01
88	Nitsana	30	Food - Flour	Private sector	flour	25.5	2024-01-01
89	Nitsana	30	Food - Flour	Private sector	flour	25.5	2024-01-01
90	Nitsana	30	Food - Flour	Private sector	flour	25.5	2024-01-01
91	Kerem Shalom	15	Food + personal hygiene supplies + pillows	UN aid agency	Standardized food parcels (mixed)	4.5	2024-01-02
92	Nitsana	15	Food + Water	Private sector	Standardized food parcels (AVERAGE)	9	2024-01-02
93	Nitsana	15	Food + Water	Private sector	Standardized food parcels (AVERAGE)	9	2024-01-02
94	Nitsana	15	Food + Water	Private sector	Standardized food parcels (AVERAGE)	9	2024-01-02
95	Kerem Shalom	15	Food - Food Baskets	UN aid agency	Standardized food parcels (WFP)	9	2024-01-02
96	Kerem Shalom	15	Food - Food Baskets	UN aid agency	Standardized food parcels (WFP)	9	2024-01-02
97	Kerem Shalom	15	food	UN aid agency	Standardized food parcels (UNRWA)	9	2024-01-02
98	Kerem Shalom	15	food	UN aid agency	Standardized food parcels (UNRWA)	9	2024-01-02
99	Kerem Shalom	15	food	UN aid agency	Standardized food parcels (UNRWA)	9	2024-01-02
100	Kerem Shalom	15	food	UN aid agency	Standardized food parcels (WFP)	9	2024-01-02
101	Kerem Shalom	15	food	UN aid agency	Standardized food parcels (WFP)	9	2024-01-02
102	Nitsana	20	Food - Food Basket	International aid agency	Standardized food parcels (AVERAGE)	12	2024-01-02
103	Nitsana	20	Food - rice + food baskets + lentils	International aid agency	Standardized food parcels (AVERAGE)	12	2024-01-02
104	Nitsana	20	food	International aid agency	Standardized food parcels (AVERAGE)	12	2024-01-02
105	Nitsana	20	food	International aid agency	Standardized food parcels (AVERAGE)	12	2024-01-02
106	Nitsana	20	food	International aid agency	Standardized food parcels (AVERAGE)	12	2024-01-02
107	Nitsana	20	food	International aid agency	Standardized food parcels (AVERAGE)	12	2024-01-02
108	Nitsana	20	food	International aid agency	Standardized food parcels (AVERAGE)	12	2024-01-02
109	Nitsana	20	food	International aid agency	Standardized food parcels (AVERAGE)	12	2024-01-02
110	Nitsana	20	food	Nationalities	Standardized food parcels (AVERAGE)	12	2024-01-02
111	Nitsana	20	food	Nationalities	Standardized food parcels (AVERAGE)	12	2024-01-02
112	Nitsana	20	food	Nationalities	Standardized food parcels (AVERAGE)	12	2024-01-02
113	Nitsana	20	food	Nationalities	Standardized food parcels (AVERAGE)	12	2024-01-02
114	Nitsana	20	food	International aid agency	Standardized food parcels (AVERAGE)	12	2024-01-02
115	Nitsana	20	food	Private sector	Standardized food parcels (AVERAGE)	12	2024-01-02
116	Nitsana	20	food	Private sector	Standardized food parcels (AVERAGE)	12	2024-01-02
117	Nitsana	20	food	Private sector	Standardized food parcels (AVERAGE)	12	2024-01-02
118	Nitsana	20	food	Private sector	Standardized food parcels (AVERAGE)	12	2024-01-02
119	Nitsana	20	food	Private sector	Standardized food parcels (AVERAGE)	12	2024-01-02
120	Nitsana	20	food	Private sector	Standardized food parcels (AVERAGE)	12	2024-01-02
121	Nitsana	20	food	Private sector	Standardized food parcels (AVERAGE)	12	2024-01-02
122	Nitsana	20	food	Private sector	Standardized food parcels (AVERAGE)	12	2024-01-02
123	Nitsana	20	food	Private sector	Standardized food parcels (AVERAGE)	12	2024-01-02
124	Nitsana	20	food	Private sector	Standardized food parcels (AVERAGE)	12	2024-01-02
125	Nitsana	20	food	Private sector	Standardized food parcels (AVERAGE)	12	2024-01-02
126	Nitsana	20	food	Private sector	Standardized food parcels (AVERAGE)	12	2024-01-02
127	Nitsana	20	food	Private sector	Standardized food parcels (AVERAGE)	12	2024-01-02
128	Nitsana	20	food	Private sector	Standardized food parcels (AVERAGE)	12	2024-01-02
129	Nitsana	20	food	Private sector	Standardized food parcels (AVERAGE)	12	2024-01-02
130	Nitsana	20	food	Private sector	Standardized food parcels (AVERAGE)	12	2024-01-02
131	Nitsana	20	food	Private sector	Standardized food parcels (AVERAGE)	12	2024-01-02
132	Nitsana	20	food	Private sector	Standardized food parcels (AVERAGE)	12	2024-01-02
133	Nitsana	20	food	Private sector	Standardized food parcels (AVERAGE)	12	2024-01-02
134	Nitsana	20	food	Private sector	Standardized food parcels (AVERAGE)	12	2024-01-02
135	Nitsana	20	food	Private sector	Standardized food parcels (AVERAGE)	12	2024-01-02
136	Nitsana	20	food	Private sector	Standardized food parcels (AVERAGE)	12	2024-01-02
137	Nitsana	20	food	Private sector	Standardized food parcels (AVERAGE)	12	2024-01-02
138	Nitsana	20	food	International aid agency	Standardized food parcels (AVERAGE)	12	2024-01-02
139	Nitsana	20	food	Nationalities	Standardized food parcels (AVERAGE)	12	2024-01-02
140	Nitsana	20	food	Nationalities	Standardized food parcels (AVERAGE)	12	2024-01-02
141	Nitsana	20	food	Nationalities	Standardized food parcels (AVERAGE)	12	2024-01-02
142	Nitsana	20	food	International aid agency	Standardized food parcels (AVERAGE)	12	2024-01-02
143	Nitsana	20	food	International aid agency	Standardized food parcels (AVERAGE)	12	2024-01-02
144	Nitsana	20	food	International aid agency	Standardized food parcels (AVERAGE)	12	2024-01-02
145	Nitsana	20	food	International aid agency	Standardized food parcels (AVERAGE)	12	2024-01-02
146	Nitsana	20	food	International aid agency	Standardized food parcels (AVERAGE)	12	2024-01-02
147	Nitsana	20	food	International aid agency	Standardized food parcels (AVERAGE)	12	2024-01-02
148	Nitsana	20	food	International aid agency	Standardized food parcels (AVERAGE)	12	2024-01-02
149	Nitsana	20	food	International aid agency	Standardized food parcels (AVERAGE)	12	2024-01-02
150	Kerem Shalom	20	food	International aid agency	Standardized food parcels (WCK)	12	2024-01-02
151	Kerem Shalom	20	food	International aid agency	Standardized food parcels (WCK)	12	2024-01-02
152	Kerem Shalom	20	food	International aid agency	Standardized food parcels (WCK)	12	2024-01-02
153	Kerem Shalom	20	food	International aid agency	Standardized food parcels (WCK)	12	2024-01-02
154	Kerem Shalom	20	food	International aid agency	Standardized food parcels (WCK)	12	2024-01-02
155	Kerem Shalom	20	food	International aid agency	Standardized food parcels (WCK)	12	2024-01-02
156	Kerem Shalom	20	food	International aid agency	Standardized food parcels (WCK)	12	2024-01-02
157	Kerem Shalom	20	food	International aid agency	Standardized food parcels (WCK)	12	2024-01-02
158	Kerem Shalom	20	food	International aid agency	Standardized food parcels (WCK)	12	2024-01-02
159	Kerem Shalom	20	food	International aid agency	Standardized food parcels (WCK)	12	2024-01-02
160	Kerem Shalom	20	food	International aid agency	Standardized food parcels (WCK)	12	2024-01-02
161	Kerem Shalom	20	food	International aid agency	Standardized food parcels (WCK)	12	2024-01-02
162	Kerem Shalom	20	food	International aid agency	Standardized food parcels (WCK)	12	2024-01-02
163	Kerem Shalom	20	food	International aid agency	Standardized food parcels (WCK)	12	2024-01-02
164	Kerem Shalom	20	food	International aid agency	Standardized food parcels (WCK)	12	2024-01-02
165	Kerem Shalom	20	food	International aid agency	Standardized food parcels (WCK)	12	2024-01-02
166	Kerem Shalom	20	food	International aid agency	Standardized food parcels (WCK)	12	2024-01-02
167	Kerem Shalom	15	Food - Jam + Tuna + Cheese Triangles + Pots	International aid agency	Unstandardized food parcels	12.75	2024-01-02
168	Kerem Shalom	15	Food - Croissant pastries	UN aid agency	Cakes	12.75	2024-01-02
169	Kerem Shalom	15	Food - Croissant pastries	UN aid agency	Cakes	12.75	2024-01-02
170	Kerem Shalom	15	Food - Croissant pastries	UN aid agency	Cakes	12.75	2024-01-02
171	Kerem Shalom	15	Food - Croissant pastries	UN aid agency	Cakes	12.75	2024-01-02
172	Kerem Shalom	15	Food - Croissant pastries	UN aid agency	Cakes	12.75	2024-01-02
173	Kerem Shalom	15	Food - Croissant pastries	UN aid agency	Cakes	12.75	2024-01-02
174	Kerem Shalom	15	Food - Croissant pastries	UN aid agency	Cakes	12.75	2024-01-02
175	Nitsana	20	Food - Oil	Private sector	oil	17	2024-01-02
176	Nitsana	20	Food - Pasta + Dates + Beans	International aid agency	Unstandardized food parcels	17	2024-01-02
177	Nitsana	20	Food - Pasta + Dates	International aid agency	Unstandardized food parcels	17	2024-01-02
178	Nitsana	20	Food - Tuna	International aid agency	Canned fish	17	2024-01-02
179	Nitsana	20	Food - cheese + olives + cream + chocolate	International aid agency	Unstandardized food parcels	17	2024-01-02
180	Nitsana	20	Food - Rice	International aid agency	rice	17	2024-01-02
181	Nitsana	30	Food - Flour	Nationalities	flour	25.5	2024-01-02
182	Nitsana	30	Food - Flour	Private sector	flour	25.5	2024-01-02
183	Nitsana	30	Food - Flour	Private sector	flour	25.5	2024-01-02
184	Nitsana	30	Food - Flour	Private sector	flour	25.5	2024-01-02
185	Nitsana	30	Food - Flour	Private sector	flour	25.5	2024-01-02
186	Nitsana	30	Food - Flour	Private sector	flour	25.5	2024-01-02
187	Nitsana	30	Food - Flour	Private sector	flour	25.5	2024-01-02
188	Nitsana	30	Food - Flour	Private sector	flour	25.5	2024-01-02
189	Nitsana	30	Food - Flour	Private sector	flour	25.5	2024-01-02
190	Nitsana	30	Food - Flour	Private sector	flour	25.5	2024-01-02
191	Nitsana	30	Food - Flour	Private sector	flour	25.5	2024-01-02
192	Nitsana	30	Food - Flour	Private sector	flour	25.5	2024-01-02
193	Nitsana	30	Food - Flour	Private sector	flour	25.5	2024-01-02
194	Nitsana	30	Food - Flour	Private sector	flour	25.5	2024-01-02
195	Nitsana	30	Food - Flour	Private sector	flour	25.5	2024-01-02
196	Nitsana	30	Food - Flour	Private sector	flour	25.5	2024-01-02
197	Nitsana	30	Food - Flour	Private sector	flour	25.5	2024-01-02
198	Nitsana	30	Food - Flour	Nationalities	flour	25.5	2024-01-02
199	Kerem Shalom	30	Food - Flour	UN aid agency	flour	25.5	2024-01-02
200	Kerem Shalom	30	Food - Flour	UN aid agency	flour	25.5	2024-01-02
201	Kerem Shalom	30	Food - Flour	UN aid agency	flour	25.5	2024-01-02
202	Kerem Shalom	30	Food - Flour	UN aid agency	flour	25.5	2024-01-02
203	Kerem Shalom	30	Food - Flour	UN aid agency	flour	25.5	2024-01-02
204	Kerem Shalom	30	Food - Flour	UN aid agency	flour	25.5	2024-01-02
205	Kerem Shalom	30	Food - Flour	UN aid agency	flour	25.5	2024-01-02
206	Kerem Shalom	30	Food - Flour	UN aid agency	flour	25.5	2024-01-02
207	Kerem Shalom	30	Food - Flour	UN aid agency	flour	25.5	2024-01-02
208	Kerem Shalom	30	Food - Flour	UN aid agency	flour	25.5	2024-01-02
209	Kerem Shalom	30	Food - Flour	UN aid agency	flour	25.5	2024-01-02
210	Kerem Shalom	30	Food - Flour	UN aid agency	flour	25.5	2024-01-02
211	Kerem Shalom	30	Food - Flour	UN aid agency	flour	25.5	2024-01-02
212	Kerem Shalom	30	Food - Flour	UN aid agency	flour	25.5	2024-01-02
213	Kerem Shalom	30	Food - Flour	UN aid agency	flour	25.5	2024-01-02
214	Kerem Shalom	30	Food - Flour	UN aid agency	flour	25.5	2024-01-02
215	Nitsana	15	Food + Clothing	Nationalities	Standardized food parcels (mixed)	4.5	2024-01-03
216	Kerem Shalom	15	food	UN aid agency	Standardized food parcels (WFP)	9	2024-01-03
217	Kerem Shalom	15	food	UN aid agency	Standardized food parcels (WFP)	9	2024-01-03
218	Kerem Shalom	15	food	UN aid agency	Standardized food parcels (WFP)	9	2024-01-03
219	Kerem Shalom	15	food	UN aid agency	Standardized food parcels (WFP)	9	2024-01-03
220	Kerem Shalom	15	food	UN aid agency	Standardized food parcels (WFP)	9	2024-01-03
221	Kerem Shalom	15	food	UN aid agency	Standardized food parcels (WFP)	9	2024-01-03
222	Kerem Shalom	15	food	UN aid agency	Standardized food parcels (WFP)	9	2024-01-03
223	Kerem Shalom	15	food	UN aid agency	Standardized food parcels (WFP)	9	2024-01-03
224	Kerem Shalom	15	food	UN aid agency	Standardized food parcels (WFP)	9	2024-01-03
225	Kerem Shalom	15	food	UN aid agency	Standardized food parcels (WFP)	9	2024-01-03
226	Kerem Shalom	15	food	UN aid agency	Standardized food parcels (WFP)	9	2024-01-03
227	Kerem Shalom	15	food	UN aid agency	Standardized food parcels (WFP)	9	2024-01-03
228	Kerem Shalom	15	food	UN aid agency	Standardized food parcels (WFP)	9	2024-01-03
229	Kerem Shalom	15	food	UN aid agency	Standardized food parcels (WFP)	9	2024-01-03
230	Kerem Shalom	15	food	UN aid agency	Standardized food parcels (WFP)	9	2024-01-03
231	Kerem Shalom	15	food	UN aid agency	Standardized food parcels (WFP)	9	2024-01-03
232	Kerem Shalom	15	food	UN aid agency	Standardized food parcels (WFP)	9	2024-01-03
233	Kerem Shalom	15	food	UN aid agency	Standardized food parcels (WFP)	9	2024-01-03
234	Kerem Shalom	15	food	UN aid agency	Standardized food parcels (WFP)	9	2024-01-03
235	Kerem Shalom	15	food	UN aid agency	Standardized food parcels (WFP)	9	2024-01-03
236	Kerem Shalom	15	food	UN aid agency	Standardized food parcels (WFP)	9	2024-01-03
237	Kerem Shalom	15	food	UN aid agency	Standardized food parcels (WFP)	9	2024-01-03
238	Kerem Shalom	15	food	UN aid agency	Standardized food parcels (WFP)	9	2024-01-03
239	Kerem Shalom	15	food	UN aid agency	Standardized food parcels (WFP)	9	2024-01-03
240	Kerem Shalom	15	food	UN aid agency	Standardized food parcels (WFP)	9	2024-01-03
241	Kerem Shalom	15	food	UN aid agency	Standardized food parcels (WFP)	9	2024-01-03
242	Kerem Shalom	15	food	UN aid agency	Standardized food parcels (WFP)	9	2024-01-03
243	Kerem Shalom	15	food	UN aid agency	Standardized food parcels (WFP)	9	2024-01-03
244	Kerem Shalom	15	food	UN aid agency	Standardized food parcels (WFP)	9	2024-01-03
245	Kerem Shalom	15	food	UN aid agency	Standardized food parcels (WFP)	9	2024-01-03
246	Kerem Shalom	15	food	UN aid agency	Standardized food parcels (WFP)	9	2024-01-03
247	Kerem Shalom	15	diverse	International aid agency	Standardized food parcels (AVERAGE)	9	2024-01-03
248	Nitsana	20	Food - Food Baskets	Nationalities	Standardized food parcels (AVERAGE)	12	2024-01-03
249	Nitsana	20	Food - Food Baskets	Nationalities	Standardized food parcels (AVERAGE)	12	2024-01-03
250	Nitsana	20	food	Private sector	Standardized food parcels (AVERAGE)	12	2024-01-03
251	Nitsana	20	food	International aid agency	Standardized food parcels (AVERAGE)	12	2024-01-03
252	Nitsana	20	food	International aid agency	Standardized food parcels (AVERAGE)	12	2024-01-03
253	Nitsana	20	food	International aid agency	Standardized food parcels (AVERAGE)	12	2024-01-03
254	Nitsana	20	food	International aid agency	Standardized food parcels (AVERAGE)	12	2024-01-03
255	Nitsana	20	food	International aid agency	Standardized food parcels (AVERAGE)	12	2024-01-03
256	Nitsana	20	food	International aid agency	Standardized food parcels (AVERAGE)	12	2024-01-03
257	Nitsana	20	food	International aid agency	Standardized food parcels (AVERAGE)	12	2024-01-03
258	Nitsana	20	food	Private sector	Standardized food parcels (AVERAGE)	12	2024-01-03
259	Nitsana	20	food	Private sector	Standardized food parcels (AVERAGE)	12	2024-01-03
260	Nitsana	20	food	Private sector	Standardized food parcels (AVERAGE)	12	2024-01-03
261	Nitsana	20	food	Private sector	Standardized food parcels (AVERAGE)	12	2024-01-03
262	Nitsana	20	food	Private sector	Standardized food parcels (AVERAGE)	12	2024-01-03
263	Nitsana	20	food	Private sector	Standardized food parcels (AVERAGE)	12	2024-01-03
264	Nitsana	20	food	Private sector	Standardized food parcels (AVERAGE)	12	2024-01-03
265	Nitsana	20	food	Private sector	Standardized food parcels (AVERAGE)	12	2024-01-03
266	Nitsana	20	food	Private sector	Standardized food parcels (AVERAGE)	12	2024-01-03
267	Nitsana	20	food	Private sector	Standardized food parcels (AVERAGE)	12	2024-01-03
268	Nitsana	20	food	Private sector	Standardized food parcels (AVERAGE)	12	2024-01-03
269	Nitsana	20	food	Private sector	Standardized food parcels (AVERAGE)	12	2024-01-03
270	Nitsana	20	food	Private sector	Standardized food parcels (AVERAGE)	12	2024-01-03
271	Nitsana	20	food	Private sector	Standardized food parcels (AVERAGE)	12	2024-01-03
272	Nitsana	20	food	Private sector	Standardized food parcels (AVERAGE)	12	2024-01-03
273	Nitsana	20	food	Private sector	Standardized food parcels (AVERAGE)	12	2024-01-03
274	Nitsana	20	food	Private sector	Standardized food parcels (AVERAGE)	12	2024-01-03
275	Nitsana	20	food	Private sector	Standardized food parcels (AVERAGE)	12	2024-01-03
276	Nitsana	20	food	Private sector	Standardized food parcels (AVERAGE)	12	2024-01-03
277	Nitsana	20	food	Private sector	Standardized food parcels (AVERAGE)	12	2024-01-03
278	Nitsana	20	food	Private sector	Standardized food parcels (AVERAGE)	12	2024-01-03
279	Nitsana	20	food	Private sector	Standardized food parcels (AVERAGE)	12	2024-01-03
280	Nitsana	20	food	Private sector	Standardized food parcels (AVERAGE)	12	2024-01-03
281	Nitsana	20	food	International aid agency	Standardized food parcels (AVERAGE)	12	2024-01-03
282	Nitsana	20	food	International aid agency	Standardized food parcels (AVERAGE)	12	2024-01-03
283	Nitsana	20	food	International aid agency	Standardized food parcels (AVERAGE)	12	2024-01-03
284	Nitsana	20	food	International aid agency	Standardized food parcels (AVERAGE)	12	2024-01-03
285	Nitsana	20	food	International aid agency	Standardized food parcels (AVERAGE)	12	2024-01-03
286	Nitsana	20	food	International aid agency	Standardized food parcels (AVERAGE)	12	2024-01-03
287	Nitsana	20	food	International aid agency	Standardized food parcels (AVERAGE)	12	2024-01-03
288	Nitsana	20	food	International aid agency	Standardized food parcels (AVERAGE)	12	2024-01-03
289	Nitsana	20	Food - beans + sugar + pasta	International aid agency	Unstandardized food parcels	17	2024-01-03
290	Nitsana	20	Food - pasta + rice + milk + salt + lentils + cheese	International aid agency	Unstandardized food parcels	17	2024-01-03
291	Nitsana	20	Food - Lentils + Beans + Pasta + Rice	International aid agency	Unstandardized food parcels	17	2024-01-03
292	Nitsana	20	Food - Sugar + Rice	International aid agency	Unstandardized food parcels	17	2024-01-03
293	Nitsana	20	Food - Milk	International aid agency	milk	17	2024-01-03
294	Nitsana	20	Food - Milk	International aid agency	milk	17	2024-01-03
295	Nitsana	20	Food - Frozen Meat	International aid agency	Frozen meat	17	2024-01-03
296	Nitsana	20	Food - Frozen Meat	International aid agency	Frozen meat	17	2024-01-03
297	Nitsana	20	Food - Rice + Pasta + Beans	International aid agency	Unstandardized food parcels	17	2024-01-03
298	Kerem Shalom	30	Food - Flour	UN aid agency	flour	25.5	2024-01-03
299	Kerem Shalom	30	Food - Flour	Nationalities	flour	25.5	2024-01-03
300	Kerem Shalom	30	Food - Flour	UN aid agency	flour	25.5	2024-01-03
301	Kerem Shalom	30	Food - Flour	UN aid agency	flour	25.5	2024-01-03
302	Kerem Shalom	30	Food - Flour	UN aid agency	flour	25.5	2024-01-03
303	Kerem Shalom	30	Food - Flour	UN aid agency	flour	25.5	2024-01-03
304	Kerem Shalom	30	Food - Flour	UN aid agency	flour	25.5	2024-01-03
305	Kerem Shalom	30	Food - Flour	UN aid agency	flour	25.5	2024-01-03
306	Kerem Shalom	30	Food - Flour	UN aid agency	flour	25.5	2024-01-03
307	Kerem Shalom	30	Food - Flour	UN aid agency	flour	25.5	2024-01-03
308	Kerem Shalom	30	Food - Flour	UN aid agency	flour	25.5	2024-01-03
309	Kerem Shalom	30	Food - Flour	UN aid agency	flour	25.5	2024-01-03
310	Kerem Shalom	30	Food - Flour	UN aid agency	flour	25.5	2024-01-03
311	Kerem Shalom	30	Food - Flour	UN aid agency	flour	25.5	2024-01-03
312	Kerem Shalom	30	Food - Flour	UN aid agency	flour	25.5	2024-01-03
313	Kerem Shalom	30	Food - Flour	UN aid agency	flour	25.5	2024-01-03
314	Kerem Shalom	30	Food - Flour	UN aid agency	flour	25.5	2024-01-03
315	Kerem Shalom	30	Food - Flour	UN aid agency	flour	25.5	2024-01-03
316	Kerem Shalom	30	Food - Flour	UN aid agency	flour	25.5	2024-01-03
317	Kerem Shalom	30	Food - Flour	UN aid agency	flour	25.5	2024-01-03
318	Kerem Shalom	30	Food - Flour	UN aid agency	flour	25.5	2024-01-03
319	Kerem Shalom	30	Food - Flour	UN aid agency	flour	25.5	2024-01-03
320	Kerem Shalom	30	Food - Flour	UN aid agency	flour	25.5	2024-01-03
321	Nitsana	30	Food - Flour	International aid agency	flour	25.5	2024-01-03
322	Nitsana	30	Food - Flour	International aid agency	flour	25.5	2024-01-03
323	Nitsana	30	Food - Flour	Private sector	flour	25.5	2024-01-03
324	Nitsana	30	Food - Flour	Private sector	flour	25.5	2024-01-03
325	Nitsana	30	Food - Flour	Private sector	flour	25.5	2024-01-03
326	Nitsana	30	Food - Flour	Private sector	flour	25.5	2024-01-03
327	Nitsana	30	Food - Flour	Private sector	flour	25.5	2024-01-03
328	Nitsana	30	Food - Flour	Private sector	flour	25.5	2024-01-03
329	Nitsana	30	Food - Flour	Private sector	flour	25.5	2024-01-03
330	Nitsana	30	Food - Flour	Private sector	flour	25.5	2024-01-03
331	Nitsana	30	Food - Flour	Private sector	flour	25.5	2024-01-03
332	Nitsana	30	Food - Flour	Private sector	flour	25.5	2024-01-03
333	Nitsana	30	Food - Flour	Private sector	flour	25.5	2024-01-03
334	Nitsana	30	Food - Flour	Private sector	flour	25.5	2024-01-03
335	Nitsana	30	Food - Flour	Private sector	flour	25.5	2024-01-03
336	Nitsana	30	Food - Flour	Private sector	flour	25.5	2024-01-03
337	Nitsana	30	Food - Flour	Private sector	flour	25.5	2024-01-03
338	Nitsana	30	Food - Flour	Private sector	flour	25.5	2024-01-03
339	Kerem Shalom	15	Food - Dietary Supplements + Containers	UN aid agency	Standardized food parcels (mixed)	4.5	2024-01-04
340	Nitsana	15	food	UN aid agency	Standardized food parcels (WFP)	9	2024-01-04
341	Nitsana	15	food	UN aid agency	Standardized food parcels (WFP)	9	2024-01-04
342	Nitsana	15	food	UN aid agency	Standardized food parcels (WFP)	9	2024-01-04
343	Nitsana	15	food	UN aid agency	Standardized food parcels (WFP)	9	2024-01-04
344	Nitsana	15	food	UN aid agency	Standardized food parcels (WFP)	9	2024-01-04
345	Nitsana	15	food	UN aid agency	Standardized food parcels (WFP)	9	2024-01-04
346	Nitsana	15	food	UN aid agency	Standardized food parcels (WFP)	9	2024-01-04
347	Nitsana	15	food	UN aid agency	Standardized food parcels (WFP)	9	2024-01-04
348	Nitsana	15	food	UN aid agency	Standardized food parcels (WFP)	9	2024-01-04
349	Nitsana	15	food	UN aid agency	Standardized food parcels (WFP)	9	2024-01-04
350	Nitsana	15	food	UN aid agency	Standardized food parcels (WFP)	9	2024-01-04
351	Nitsana	15	food	UN aid agency	Standardized food parcels (WFP)	9	2024-01-04
352	Nitsana	15	food	UN aid agency	Standardized food parcels (WFP)	9	2024-01-04
353	Nitsana	15	food	UN aid agency	Standardized food parcels (WFP)	9	2024-01-04
354	Nitsana	15	food	UN aid agency	Standardized food parcels (WFP)	9	2024-01-04
355	Nitsana	15	food	UN aid agency	Standardized food parcels (WFP)	9	2024-01-04
356	Nitsana	15	food	UN aid agency	Standardized food parcels (WFP)	9	2024-01-04
357	Nitsana	15	food	UN aid agency	Standardized food parcels (WFP)	9	2024-01-04
358	Nitsana	15	food	UN aid agency	Standardized food parcels (WFP)	9	2024-01-04
359	Nitsana	15	food	UN aid agency	Standardized food parcels (WFP)	9	2024-01-04
360	Kerem Shalom	15	food	UN aid agency	Standardized food parcels (WFP)	9	2024-01-04
361	Kerem Shalom	15	food	UN aid agency	Standardized food parcels (WFP)	9	2024-01-04
362	Kerem Shalom	15	food	UN aid agency	Standardized food parcels (WFP)	9	2024-01-04
363	Kerem Shalom	15	food	UN aid agency	Standardized food parcels (WFP)	9	2024-01-04
364	Kerem Shalom	15	food	UN aid agency	Standardized food parcels (WFP)	9	2024-01-04
365	Kerem Shalom	15	food	UN aid agency	Standardized food parcels (WFP)	9	2024-01-04
366	Kerem Shalom	15	food	UN aid agency	Standardized food parcels (WFP)	9	2024-01-04
367	Kerem Shalom	15	food	UN aid agency	Standardized food parcels (WFP)	9	2024-01-04
368	Kerem Shalom	15	food	UN aid agency	Standardized food parcels (WFP)	9	2024-01-04
369	Kerem Shalom	15	food	UN aid agency	Standardized food parcels (WFP)	9	2024-01-04
370	Kerem Shalom	15	food	UN aid agency	Standardized food parcels (WFP)	9	2024-01-04
371	Kerem Shalom	15	food	UN aid agency	Standardized food parcels (WFP)	9	2024-01-04
372	Kerem Shalom	15	food	UN aid agency	Standardized food parcels (WFP)	9	2024-01-04
373	Kerem Shalom	15	food	UN aid agency	Standardized food parcels (WFP)	9	2024-01-04
374	Kerem Shalom	15	food	UN aid agency	Standardized food parcels (WFP)	9	2024-01-04
375	Kerem Shalom	15	food	UN aid agency	Standardized food parcels (WFP)	9	2024-01-04
376	Kerem Shalom	15	food	UN aid agency	Standardized food parcels (WFP)	9	2024-01-04
377	Kerem Shalom	15	food	UN aid agency	Standardized food parcels (WFP)	9	2024-01-04
378	Kerem Shalom	15	food	UN aid agency	Standardized food parcels (WFP)	9	2024-01-04
379	Kerem Shalom	15	food	UN aid agency	Standardized food parcels (WFP)	9	2024-01-04
380	Kerem Shalom	15	food	UN aid agency	Standardized food parcels (WFP)	9	2024-01-04
381	Kerem Shalom	15	diverse	UN aid agency	Standardized food parcels (AVERAGE)	9	2024-01-04
382	Nitsana	20	Food - Food Baskets	Nationalities	Standardized food parcels (AVERAGE)	12	2024-01-04
383	Nitsana	20	Food - Food Baskets	International aid agency	Standardized food parcels (AVERAGE)	12	2024-01-04
384	Kerem Shalom	20	Food - Food Baskets	Nationalities	Standardized food parcels (AVERAGE)	12	2024-01-04
385	Nitsana	20	food	International aid agency	Standardized food parcels (AVERAGE)	12	2024-01-04
386	Nitsana	20	food	International aid agency	Standardized food parcels (AVERAGE)	12	2024-01-04
387	Nitsana	20	food	International aid agency	Standardized food parcels (AVERAGE)	12	2024-01-04
388	Nitsana	20	food	International aid agency	Standardized food parcels (AVERAGE)	12	2024-01-04
389	Nitsana	20	food	International aid agency	Standardized food parcels (AVERAGE)	12	2024-01-04
390	Nitsana	20	food	International aid agency	Standardized food parcels (AVERAGE)	12	2024-01-04
391	Nitsana	20	food	International aid agency	Standardized food parcels (AVERAGE)	12	2024-01-04
392	Nitsana	20	food	International aid agency	Standardized food parcels (AVERAGE)	12	2024-01-04
393	Nitsana	20	food	International aid agency	Standardized food parcels (AVERAGE)	12	2024-01-04
394	Nitsana	20	food	Private sector	Standardized food parcels (AVERAGE)	12	2024-01-04
395	Nitsana	20	food	Private sector	Standardized food parcels (AVERAGE)	12	2024-01-04
396	Nitsana	20	food	Nationalities	Standardized food parcels (AVERAGE)	12	2024-01-04
397	Nitsana	20	food	Nationalities	Standardized food parcels (AVERAGE)	12	2024-01-04
398	Nitsana	20	food	Nationalities	Standardized food parcels (AVERAGE)	12	2024-01-04
399	Nitsana	20	food	Nationalities	Standardized food parcels (AVERAGE)	12	2024-01-04
400	Nitsana	20	food	Nationalities	Standardized food parcels (AVERAGE)	12	2024-01-04
401	Nitsana	20	food	International aid agency	Standardized food parcels (AVERAGE)	12	2024-01-04
402	Nitsana	20	food	International aid agency	Standardized food parcels (AVERAGE)	12	2024-01-04
403	Nitsana	20	food	Nationalities	Standardized food parcels (AVERAGE)	12	2024-01-04
404	Nitsana	20	food	Nationalities	Standardized food parcels (AVERAGE)	12	2024-01-04
405	Nitsana	20	food	Nationalities	Standardized food parcels (AVERAGE)	12	2024-01-04
406	Nitsana	20	food	Nationalities	Standardized food parcels (AVERAGE)	12	2024-01-04
407	Nitsana	20	food	Nationalities	Standardized food parcels (AVERAGE)	12	2024-01-04
408	Nitsana	20	diverse	International aid agency	Standardized food parcels (AVERAGE)	12	2024-01-04
409	Kerem Shalom	15	Food - Salt	UN aid agency	salt	12.75	2024-01-04
410	Kerem Shalom	15	Food - Salt	UN aid agency	salt	12.75	2024-01-04
411	Nitsana	24	Food - Food Baskets	Nationalities	Standardized food parcels (AVERAGE)	14.4	2024-01-04
412	Nitsana	24	diverse	International aid agency	Standardized food parcels (AVERAGE)	14.4	2024-01-04
413	Nitsana	26	food	Nationalities	Standardized food parcels (AVERAGE)	15.6	2024-01-04
414	Nitsana	20	Food - Beef, Halva and Yeast and Food - Flour	Private sector	Unstandardized food parcels	17	2024-01-04
415	Kerem Shalom	30	Food - Flour	UN aid agency	flour	25.5	2024-01-04
416	Kerem Shalom	30	Food - Flour	UN aid agency	flour	25.5	2024-01-04
417	Kerem Shalom	30	Food - Flour	UN aid agency	flour	25.5	2024-01-04
418	Kerem Shalom	30	Food - Flour	UN aid agency	flour	25.5	2024-01-04
419	Kerem Shalom	30	Food - Flour	UN aid agency	flour	25.5	2024-01-04
420	Kerem Shalom	30	Food - Flour	UN aid agency	flour	25.5	2024-01-04
421	Kerem Shalom	30	Food - Flour	UN aid agency	flour	25.5	2024-01-04
422	Kerem Shalom	30	Food - Flour	UN aid agency	flour	25.5	2024-01-04
423	Kerem Shalom	30	Food - Flour	UN aid agency	flour	25.5	2024-01-04
424	Kerem Shalom	30	Food - Flour	UN aid agency	flour	25.5	2024-01-04
425	Kerem Shalom	30	Food - Flour	UN aid agency	flour	25.5	2024-01-04
426	Kerem Shalom	30	Food - Flour	UN aid agency	flour	25.5	2024-01-04
427	Kerem Shalom	30	Food - Flour	UN aid agency	flour	25.5	2024-01-04
428	Kerem Shalom	30	Food - Flour	UN aid agency	flour	25.5	2024-01-04
429	Kerem Shalom	30	Food - Flour	UN aid agency	flour	25.5	2024-01-04
430	Kerem Shalom	30	Food - Flour	UN aid agency	flour	25.5	2024-01-04
431	Kerem Shalom	30	Food - Flour	UN aid agency	flour	25.5	2024-01-04
432	Kerem Shalom	30	Food - Flour	UN aid agency	flour	25.5	2024-01-04
433	Kerem Shalom	30	Food - Flour	UN aid agency	flour	25.5	2024-01-04
434	Kerem Shalom	30	Food - Flour	UN aid agency	flour	25.5	2024-01-04
435	Kerem Shalom	30	Food - Flour	UN aid agency	flour	25.5	2024-01-04
436	Kerem Shalom	30	Food - Flour	UN aid agency	flour	25.5	2024-01-04
437	Kerem Shalom	30	Food - Flour	UN aid agency	flour	25.5	2024-01-04
438	Kerem Shalom	30	Food - Flour	UN aid agency	flour	25.5	2024-01-04
439	Kerem Shalom	30	Food - Flour	UN aid agency	flour	25.5	2024-01-04
440	Kerem Shalom	30	Food - Flour	UN aid agency	flour	25.5	2024-01-04
441	Kerem Shalom	30	Food - Flour	UN aid agency	flour	25.5	2024-01-04
442	Kerem Shalom	30	Food - Flour	UN aid agency	flour	25.5	2024-01-04
443	Nitsana	30	Food - Flour	International aid agency	flour	25.5	2024-01-04
444	Nitsana	30	Food - Flour	International aid agency	flour	25.5	2024-01-04
445	Nitsana	30	Food - Flour	International aid agency	flour	25.5	2024-01-04
446	Nitsana	30	Food - Flour	International aid agency	flour	25.5	2024-01-04
447	Nitsana	30	Food - Flour	International aid agency	flour	25.5	2024-01-04
448	Nitsana	30	Food - Flour	International aid agency	flour	25.5	2024-01-04
449	Nitsana	30	Food - Flour	International aid agency	flour	25.5	2024-01-04
450	Nitsana	30	Food - Flour	International aid agency	flour	25.5	2024-01-04
451	Nitsana	30	Food - Flour	International aid agency	flour	25.5	2024-01-04
452	Nitsana	30	Food - Flour	International aid agency	flour	25.5	2024-01-04
453	Nitsana	30	Food - Flour	International aid agency	flour	25.5	2024-01-04
454	Nitsana	30	Food - Flour	International aid agency	flour	25.5	2024-01-04
455	Nitsana	30	Food - Flour	International aid agency	flour	25.5	2024-01-04
456	Kerem Shalom	15	food	UN aid agency	Standardized food parcels (WFP)	9	2024-01-05
457	Kerem Shalom	15	food	UN aid agency	Standardized food parcels (WFP)	9	2024-01-05
458	Kerem Shalom	15	food	UN aid agency	Standardized food parcels (WFP)	9	2024-01-05
459	Kerem Shalom	15	food	UN aid agency	Standardized food parcels (WFP)	9	2024-01-05
460	Kerem Shalom	15	food	UN aid agency	Standardized food parcels (WFP)	9	2024-01-05
461	Kerem Shalom	15	food	UN aid agency	Standardized food parcels (WFP)	9	2024-01-05
462	Kerem Shalom	15	food	UN aid agency	Standardized food parcels (WFP)	9	2024-01-05
463	Kerem Shalom	15	food	UN aid agency	Standardized food parcels (WFP)	9	2024-01-05
464	Kerem Shalom	15	food	UN aid agency	Standardized food parcels (WFP)	9	2024-01-05
465	Kerem Shalom	15	food	UN aid agency	Standardized food parcels (WFP)	9	2024-01-05
466	Kerem Shalom	15	food	UN aid agency	Standardized food parcels (WFP)	9	2024-01-05
467	Nitsana	20	food	International aid agency	Standardized food parcels (AVERAGE)	12	2024-01-05
468	Nitsana	20	food	Nationalities	Standardized food parcels (AVERAGE)	12	2024-01-05
469	Nitsana	20	food	Nationalities	Standardized food parcels (AVERAGE)	12	2024-01-05
470	Nitsana	20	food	Nationalities	Standardized food parcels (AVERAGE)	12	2024-01-05
471	Nitsana	20	food	Nationalities	Standardized food parcels (AVERAGE)	12	2024-01-05
472	Nitsana	20	food	Nationalities	Standardized food parcels (AVERAGE)	12	2024-01-05
473	Nitsana	20	food	Nationalities	Standardized food parcels (AVERAGE)	12	2024-01-05
474	Nitsana	20	food	Nationalities	Standardized food parcels (AVERAGE)	12	2024-01-05
475	Nitsana	20	food	Nationalities	Standardized food parcels (AVERAGE)	12	2024-01-05
476	Nitsana	20	food	International aid agency	Standardized food parcels (AVERAGE)	12	2024-01-05
477	Nitsana	20	food	International aid agency	Standardized food parcels (AVERAGE)	12	2024-01-05
478	Nitsana	20	food	Nationalities	Standardized food parcels (AVERAGE)	12	2024-01-05
479	Nitsana	20	food	Nationalities	Standardized food parcels (AVERAGE)	12	2024-01-05
480	Nitsana	20	food	Nationalities	Standardized food parcels (AVERAGE)	12	2024-01-05
481	Nitsana	20	food	Nationalities	Standardized food parcels (AVERAGE)	12	2024-01-05
482	Nitsana	20	food	Nationalities	Standardized food parcels (AVERAGE)	12	2024-01-05
483	Nitsana	20	food	Nationalities	Standardized food parcels (AVERAGE)	12	2024-01-05
484	Nitsana	20	food	Nationalities	Standardized food parcels (AVERAGE)	12	2024-01-05
485	Nitsana	20	food	Nationalities	Standardized food parcels (AVERAGE)	12	2024-01-05
486	Nitsana	20	food	Private sector	Standardized food parcels (AVERAGE)	12	2024-01-05
487	Nitsana	20	food	Private sector	Standardized food parcels (AVERAGE)	12	2024-01-05
488	Nitsana	20	food	Private sector	Standardized food parcels (AVERAGE)	12	2024-01-05
489	Nitsana	20	food	Private sector	Standardized food parcels (AVERAGE)	12	2024-01-05
490	Nitsana	20	food	Private sector	Standardized food parcels (AVERAGE)	12	2024-01-05
491	Nitsana	20	food	Private sector	Standardized food parcels (AVERAGE)	12	2024-01-05
492	Nitsana	20	food	Private sector	Standardized food parcels (AVERAGE)	12	2024-01-05
493	Nitsana	20	food	Private sector	Standardized food parcels (AVERAGE)	12	2024-01-05
494	Nitsana	20	food	Private sector	Standardized food parcels (AVERAGE)	12	2024-01-05
495	Nitsana	20	food	Private sector	Standardized food parcels (AVERAGE)	12	2024-01-05
496	Nitsana	20	food	Private sector	Standardized food parcels (AVERAGE)	12	2024-01-05
497	Nitsana	20	food	Private sector	Standardized food parcels (AVERAGE)	12	2024-01-05
498	Nitsana	20	food	Private sector	Standardized food parcels (AVERAGE)	12	2024-01-05
499	Nitsana	20	food	Private sector	Standardized food parcels (AVERAGE)	12	2024-01-05
500	Nitsana	20	food	Private sector	Standardized food parcels (AVERAGE)	12	2024-01-05
501	Nitsana	20	food	Private sector	Standardized food parcels (AVERAGE)	12	2024-01-05
502	Nitsana	20	food	Private sector	Standardized food parcels (AVERAGE)	12	2024-01-05
503	Nitsana	20	food	Private sector	Standardized food parcels (AVERAGE)	12	2024-01-05
504	Nitsana	20	Food - Beans	Nationalities	White beans	17	2024-01-05
505	Kerem Shalom	30	Food - Flour	UN aid agency	flour	25.5	2024-01-05
506	Kerem Shalom	30	Food - Flour	UN aid agency	flour	25.5	2024-01-05
507	Kerem Shalom	30	Food - Flour	UN aid agency	flour	25.5	2024-01-05
508	Kerem Shalom	30	Food - Flour	UN aid agency	flour	25.5	2024-01-05
509	Kerem Shalom	30	Food - Flour	UN aid agency	flour	25.5	2024-01-05
510	Kerem Shalom	30	Food - Flour	UN aid agency	flour	25.5	2024-01-05
511	Kerem Shalom	30	Food - Flour	UN aid agency	flour	25.5	2024-01-05
512	Kerem Shalom	30	Food - Flour	UN aid agency	flour	25.5	2024-01-05
513	Kerem Shalom	30	Food - Flour	UN aid agency	flour	25.5	2024-01-05
514	Kerem Shalom	30	Food - Flour	UN aid agency	flour	25.5	2024-01-05
515	Kerem Shalom	30	Food - Flour	UN aid agency	flour	25.5	2024-01-05
516	Kerem Shalom	30	Food - Flour	UN aid agency	flour	25.5	2024-01-05
517	Kerem Shalom	30	Food - Flour	UN aid agency	flour	25.5	2024-01-05
518	Kerem Shalom	30	Food - Flour	UN aid agency	flour	25.5	2024-01-05
519	Kerem Shalom	30	Food - Flour	UN aid agency	flour	25.5	2024-01-05
520	Kerem Shalom	30	Food - Flour	UN aid agency	flour	25.5	2024-01-05
521	Kerem Shalom	30	Food - Flour	UN aid agency	flour	25.5	2024-01-05
522	Kerem Shalom	30	Food - Flour	UN aid agency	flour	25.5	2024-01-05
523	Kerem Shalom	30	Food - Flour	UN aid agency	flour	25.5	2024-01-05
524	Kerem Shalom	30	Food - Flour	UN aid agency	flour	25.5	2024-01-05
525	Kerem Shalom	30	Food - Flour	UN aid agency	flour	25.5	2024-01-05
526	Kerem Shalom	30	Food - Flour	UN aid agency	flour	25.5	2024-01-05
527	Kerem Shalom	30	Food - Flour	UN aid agency	flour	25.5	2024-01-05
528	Kerem Shalom	30	Food - Flour	UN aid agency	flour	25.5	2024-01-05
529	Kerem Shalom	30	Food - Flour	UN aid agency	flour	25.5	2024-01-05
530	Kerem Shalom	30	Food - Flour	UN aid agency	flour	25.5	2024-01-05
531	Kerem Shalom	30	Food - Flour	UN aid agency	flour	25.5	2024-01-05
532	Kerem Shalom	30	Food - Flour	UN aid agency	flour	25.5	2024-01-05
533	Kerem Shalom	30	Food - Flour	UN aid agency	flour	25.5	2024-01-05
534	Kerem Shalom	30	Food - Flour	UN aid agency	flour	25.5	2024-01-05
535	Kerem Shalom	30	Food - Flour	UN aid agency	flour	25.5	2024-01-05
536	Kerem Shalom	30	Food - Flour	UN aid agency	flour	25.5	2024-01-05
537	Kerem Shalom	30	Food - Flour	UN aid agency	flour	25.5	2024-01-05
538	Kerem Shalom	30	Food - Flour	UN aid agency	flour	25.5	2024-01-05
539	Kerem Shalom	30	Food - Flour	UN aid agency	flour	25.5	2024-01-05
540	Kerem Shalom	30	Food - Flour	UN aid agency	flour	25.5	2024-01-05
541	Kerem Shalom	30	Food - Flour	UN aid agency	flour	25.5	2024-01-05
542	Kerem Shalom	30	Food - Flour	UN aid agency	flour	25.5	2024-01-05
543	Kerem Shalom	30	Food - Flour	UN aid agency	flour	25.5	2024-01-05
544	Kerem Shalom	30	Food - Flour	UN aid agency	flour	25.5	2024-01-05
545	Kerem Shalom	30	Food - Flour	UN aid agency	flour	25.5	2024-01-05
546	Kerem Shalom	30	Food - Flour	UN aid agency	flour	25.5	2024-01-05
547	Kerem Shalom	30	Food - Flour	UN aid agency	flour	25.5	2024-01-05
548	Kerem Shalom	30	Food - Flour	UN aid agency	flour	25.5	2024-01-05
549	Kerem Shalom	30	Food - Flour	UN aid agency	flour	25.5	2024-01-05
550	Kerem Shalom	30	Food - Flour	UN aid agency	flour	25.5	2024-01-05
551	Kerem Shalom	30	Food - Flour	UN aid agency	flour	25.5	2024-01-05
552	Kerem Shalom	30	Food - Flour	UN aid agency	flour	25.5	2024-01-05
553	Kerem Shalom	30	Food - Flour	UN aid agency	flour	25.5	2024-01-05
554	Kerem Shalom	30	Food - Flour	UN aid agency	flour	25.5	2024-01-05
555	Kerem Shalom	30	Food - Flour	UN aid agency	flour	25.5	2024-01-05
556	Nitsana	30	Food - Flour	Private sector	flour	25.5	2024-01-05
557	Nitsana	30	Food - Flour	Private sector	flour	25.5	2024-01-05
558	Nitsana	30	Food - Flour	Private sector	flour	25.5	2024-01-05
559	Nitsana	30	Food - Flour	Private sector	flour	25.5	2024-01-05
560	Nitsana	30	Food - Flour	Private sector	flour	25.5	2024-01-05
561	Nitsana	30	Food - Flour	Private sector	flour	25.5	2024-01-05
562	Nitsana	30	Food - Flour	Private sector	flour	25.5	2024-01-05
563	Nitsana	30	Food - Flour	Private sector	flour	25.5	2024-01-05
564	Nitsana	30	Food - Flour	Private sector	flour	25.5	2024-01-05
565	Nitsana	30	Food - Flour	Private sector	flour	25.5	2024-01-05
566	Nitsana	15	Aid equipment + food	Nationalities	Standardized food parcels (mixed)	4.5	2024-01-07
567	Nitsana	15	involved	International aid agency	Standardized food parcels (mixed)	4.5	2024-01-07
568	Nitsana	15	involved	International aid agency	Standardized food parcels (mixed)	4.5	2024-01-07
569	Nitsana	15	Food + Medicine + Relief Equipment	Nationalities	Standardized food parcels (mixed)	4.5	2024-01-07
570	Kerem Shalom	10	Food - Oil	UN aid agency	oil	8.5	2024-01-07
571	Kerem Shalom	10	Food - Oil	UN aid agency	oil	8.5	2024-01-07
572	Kerem Shalom	10	Food - Oil	UN aid agency	oil	8.5	2024-01-07
573	Kerem Shalom	10	Food - Oil	UN aid agency	oil	8.5	2024-01-07
574	Kerem Shalom	15	food	UN aid agency	Standardized food parcels (WFP)	9	2024-01-07
575	Kerem Shalom	15	food	UN aid agency	Standardized food parcels (WFP)	9	2024-01-07
576	Kerem Shalom	15	food	UN aid agency	Standardized food parcels (WFP)	9	2024-01-07
577	Kerem Shalom	15	food	UN aid agency	Standardized food parcels (WFP)	9	2024-01-07
578	Kerem Shalom	15	food	UN aid agency	Standardized food parcels (WFP)	9	2024-01-07
579	Kerem Shalom	15	food	UN aid agency	Standardized food parcels (WFP)	9	2024-01-07
580	Kerem Shalom	15	food	UN aid agency	Standardized food parcels (WFP)	9	2024-01-07
581	Kerem Shalom	15	food	UN aid agency	Standardized food parcels (WFP)	9	2024-01-07
582	Kerem Shalom	15	food	UN aid agency	Standardized food parcels (WFP)	9	2024-01-07
583	Kerem Shalom	15	food	UN aid agency	Standardized food parcels (WFP)	9	2024-01-07
584	Kerem Shalom	15	food	UN aid agency	Standardized food parcels (WFP)	9	2024-01-07
585	Kerem Shalom	15	food	UN aid agency	Standardized food parcels (WFP)	9	2024-01-07
586	Kerem Shalom	15	food	UN aid agency	Standardized food parcels (WFP)	9	2024-01-07
587	Kerem Shalom	15	food	UN aid agency	Standardized food parcels (WFP)	9	2024-01-07
588	Kerem Shalom	15	food	UN aid agency	Standardized food parcels (WFP)	9	2024-01-07
589	Kerem Shalom	15	food	UN aid agency	Standardized food parcels (UNRWA)	9	2024-01-07
590	Kerem Shalom	15	food	UN aid agency	Standardized food parcels (UNRWA)	9	2024-01-07
591	Kerem Shalom	15	food	UN aid agency	Standardized food parcels (UNRWA)	9	2024-01-07
592	Kerem Shalom	15	food	UN aid agency	Standardized food parcels (WFP)	9	2024-01-07
593	Kerem Shalom	15	food	UN aid agency	Standardized food parcels (WFP)	9	2024-01-07
594	Kerem Shalom	15	food	UN aid agency	Standardized food parcels (WFP)	9	2024-01-07
595	Nitsana	20	food	Nationalities	Standardized food parcels (AVERAGE)	12	2024-01-07
596	Nitsana	20	food	Nationalities	Standardized food parcels (AVERAGE)	12	2024-01-07
597	Nitsana	20	food	Nationalities	Standardized food parcels (AVERAGE)	12	2024-01-07
598	Nitsana	20	food	Nationalities	Standardized food parcels (AVERAGE)	12	2024-01-07
599	Nitsana	20	food	Nationalities	Standardized food parcels (AVERAGE)	12	2024-01-07
600	Nitsana	20	food	Nationalities	Standardized food parcels (AVERAGE)	12	2024-01-07
601	Nitsana	20	food	Nationalities	Standardized food parcels (AVERAGE)	12	2024-01-07
602	Nitsana	20	food	Nationalities	Standardized food parcels (AVERAGE)	12	2024-01-07
603	Nitsana	20	food	Nationalities	Standardized food parcels (AVERAGE)	12	2024-01-07
604	Nitsana	20	food	Private sector	Standardized food parcels (AVERAGE)	12	2024-01-07
605	Nitsana	20	food	Private sector	Standardized food parcels (AVERAGE)	12	2024-01-07
606	Nitsana	20	food	Private sector	Standardized food parcels (AVERAGE)	12	2024-01-07
607	Nitsana	20	food	Private sector	Standardized food parcels (AVERAGE)	12	2024-01-07
608	Nitsana	20	food	Private sector	Standardized food parcels (AVERAGE)	12	2024-01-07
609	Nitsana	20	food	Private sector	Standardized food parcels (AVERAGE)	12	2024-01-07
610	Nitsana	20	food	Private sector	Standardized food parcels (AVERAGE)	12	2024-01-07
611	Nitsana	20	food	Private sector	Standardized food parcels (AVERAGE)	12	2024-01-07
612	Nitsana	20	food	Private sector	Standardized food parcels (AVERAGE)	12	2024-01-07
613	Nitsana	20	food	Private sector	Standardized food parcels (AVERAGE)	12	2024-01-07
614	Nitsana	20	food	Nationalities	Standardized food parcels (AVERAGE)	12	2024-01-07
615	Nitsana	20	food	Nationalities	Standardized food parcels (AVERAGE)	12	2024-01-07
616	Nitsana	20	food	Nationalities	Standardized food parcels (AVERAGE)	12	2024-01-07
617	Nitsana	20	food	Nationalities	Standardized food parcels (AVERAGE)	12	2024-01-07
618	Nitsana	20	food	International aid agency	Standardized food parcels (AVERAGE)	12	2024-01-07
619	Nitsana	20	food	International aid agency	Standardized food parcels (AVERAGE)	12	2024-01-07
620	Nitsana	20	food	Nationalities	Standardized food parcels (AVERAGE)	12	2024-01-07
621	Nitsana	20	food	Nationalities	Standardized food parcels (AVERAGE)	12	2024-01-07
622	Nitsana	20	food	International aid agency	Standardized food parcels (AVERAGE)	12	2024-01-07
623	Nitsana	20	food	International aid agency	Standardized food parcels (AVERAGE)	12	2024-01-07
624	Nitsana	20	food	International aid agency	Standardized food parcels (AVERAGE)	12	2024-01-07
625	Nitsana	20	food	International aid agency	Standardized food parcels (AVERAGE)	12	2024-01-07
626	Nitsana	20	food	Nationalities	Standardized food parcels (AVERAGE)	12	2024-01-07
627	Nitsana	20	food	Private sector	Standardized food parcels (AVERAGE)	12	2024-01-07
628	Nitsana	20	food	Private sector	Standardized food parcels (AVERAGE)	12	2024-01-07
629	Nitsana	20	food	International aid agency	Standardized food parcels (AVERAGE)	12	2024-01-07
630	Nitsana	20	food	International aid agency	Standardized food parcels (AVERAGE)	12	2024-01-07
631	Nitsana	20	food	International aid agency	Standardized food parcels (AVERAGE)	12	2024-01-07
632	Kerem Shalom	20	food	International aid agency	Standardized food parcels (WCK)	12	2024-01-07
633	Kerem Shalom	20	food	International aid agency	Standardized food parcels (WCK)	12	2024-01-07
634	Kerem Shalom	20	food	International aid agency	Standardized food parcels (WCK)	12	2024-01-07
635	Kerem Shalom	20	food	International aid agency	Standardized food parcels (WCK)	12	2024-01-07
636	Kerem Shalom	20	food	International aid agency	Standardized food parcels (WCK)	12	2024-01-07
637	Kerem Shalom	20	food	International aid agency	Standardized food parcels (WCK)	12	2024-01-07
638	Kerem Shalom	20	food	International aid agency	Standardized food parcels (WCK)	12	2024-01-07
639	Kerem Shalom	20	food	International aid agency	Standardized food parcels (WCK)	12	2024-01-07
640	Kerem Shalom	20	food	International aid agency	Standardized food parcels (WCK)	12	2024-01-07
641	Kerem Shalom	20	food	International aid agency	Standardized food parcels (WCK)	12	2024-01-07
642	Kerem Shalom	15	Food - Bread	UN aid agency	bread	12.75	2024-01-07
643	Kerem Shalom	15	Food - Bread	UN aid agency	bread	12.75	2024-01-07
644	Kerem Shalom	15	Food - Bread	UN aid agency	bread	12.75	2024-01-07
645	Kerem Shalom	15	Food - Bread	UN aid agency	bread	12.75	2024-01-07
646	Kerem Shalom	15	Food - Bread	UN aid agency	bread	12.75	2024-01-07
647	Nitsana	20	Food - Potatoes	Private sector	potato	17	2024-01-07
648	Nitsana	20	Food - Potatoes	Private sector	potato	17	2024-01-07
649	Nitsana	20	Food - Potatoes	Private sector	potato	17	2024-01-07
650	Nitsana	20	Food - Potatoes	Private sector	potato	17	2024-01-07
651	Nitsana	20	Food - Beans	Nationalities	White beans	17	2024-01-07
652	Nitsana	20	Food - Beans	Nationalities	White beans	17	2024-01-07
653	Nitsana	20	Food - Beans	Nationalities	White beans	17	2024-01-07
654	Nitsana	20	Food - Beans	Nationalities	White beans	17	2024-01-07
655	Nitsana	20	Food - Flour + Rice + Pasta	International aid agency	Unstandardized food parcels	17	2024-01-07
656	Nitsana	20	Food - Frozen Chicken	Private sector	chicken	17	2024-01-07
657	Nitsana	20	Food - Frozen Chicken	Private sector	chicken	17	2024-01-07
658	Nitsana	20	Food - Frozen Chicken	Private sector	chicken	17	2024-01-07
659	Nitsana	20	Food - Frozen Chicken	Private sector	chicken	17	2024-01-07
660	Nitsana	20	Food - Cookies	Private sector	Cookies	17	2024-01-07
661	Nitsana	20	Food - Sugar	Private sector	sugar	17	2024-01-07
662	Nitsana	20	Food - White rice	International aid agency	rice	17	2024-01-07
663	Nitsana	30	Food - Flour	Private sector	flour	25.5	2024-01-07
664	Nitsana	30	Food - Flour	Private sector	flour	25.5	2024-01-07
665	Nitsana	30	Food - Flour	Private sector	flour	25.5	2024-01-07
666	Nitsana	30	Food - Flour	Private sector	flour	25.5	2024-01-07
667	Nitsana	30	Food - Flour	Private sector	flour	25.5	2024-01-07
668	Nitsana	30	Food - Flour	Private sector	flour	25.5	2024-01-07
669	Nitsana	30	Food - Flour	Private sector	flour	25.5	2024-01-07
670	Nitsana	30	Food - Flour	Private sector	flour	25.5	2024-01-07
671	Nitsana	30	Food - Flour	Private sector	flour	25.5	2024-01-07
672	Nitsana	30	Food - Flour	Private sector	flour	25.5	2024-01-07
673	Nitsana	30	Food - Flour	Private sector	flour	25.5	2024-01-07
674	Nitsana	30	Food - Flour	Private sector	flour	25.5	2024-01-07
675	Kerem Shalom	30	Food - Flour	UN aid agency	flour	25.5	2024-01-07
676	Kerem Shalom	30	Food - Flour	UN aid agency	flour	25.5	2024-01-07
677	Kerem Shalom	30	Food - Flour	UN aid agency	flour	25.5	2024-01-07
678	Kerem Shalom	30	Food - Flour	UN aid agency	flour	25.5	2024-01-07
679	Kerem Shalom	30	Food - Flour	UN aid agency	flour	25.5	2024-01-07
680	Kerem Shalom	30	Food - Flour	UN aid agency	flour	25.5	2024-01-07
681	Kerem Shalom	30	Food - Flour	UN aid agency	flour	25.5	2024-01-07
682	Kerem Shalom	30	Food - Flour	UN aid agency	flour	25.5	2024-01-07
683	Kerem Shalom	30	Food - Flour	UN aid agency	flour	25.5	2024-01-07
684	Kerem Shalom	30	Food - Flour	UN aid agency	flour	25.5	2024-01-07
685	Kerem Shalom	30	Food - Flour	UN aid agency	flour	25.5	2024-01-07
686	Kerem Shalom	30	Food - Flour	UN aid agency	flour	25.5	2024-01-07
687	Kerem Shalom	30	Food - Flour	UN aid agency	flour	25.5	2024-01-07
688	Kerem Shalom	15	Blankets + food	International aid agency	Standardized food parcels (mixed)	4.5	2024-01-08
689	Kerem Shalom	15	Water + Food + Mattresses	International aid agency	Standardized food parcels (mixed)	4.5	2024-01-08
690	Kerem Shalom	15	Water + Food + Mattresses	International aid agency	Standardized food parcels (mixed)	4.5	2024-01-08
691	Kerem Shalom	15	food	UN aid agency	Standardized food parcels (WFP)	9	2024-01-08
692	Kerem Shalom	15	food	UN aid agency	Standardized food parcels (WFP)	9	2024-01-08
693	Kerem Shalom	15	food	UN aid agency	Standardized food parcels (WFP)	9	2024-01-08
694	Kerem Shalom	15	food	UN aid agency	Standardized food parcels (WFP)	9	2024-01-08
695	Kerem Shalom	15	food	International aid agency	Standardized food parcels (WCK)	9	2024-01-08
696	Kerem Shalom	15	food	International aid agency	Standardized food parcels (WCK)	9	2024-01-08
697	Kerem Shalom	15	food	International aid agency	Standardized food parcels (WCK)	9	2024-01-08
698	Kerem Shalom	15	food	International aid agency	Standardized food parcels (WCK)	9	2024-01-08
699	Kerem Shalom	15	food	UN aid agency	Standardized food parcels (WFP)	9	2024-01-08
700	Kerem Shalom	15	food	UN aid agency	Standardized food parcels (WFP)	9	2024-01-08
701	Kerem Shalom	15	food	UN aid agency	Standardized food parcels (WFP)	9	2024-01-08
702	Kerem Shalom	15	food	UN aid agency	Standardized food parcels (WFP)	9	2024-01-08
703	Kerem Shalom	15	food	UN aid agency	Standardized food parcels (WFP)	9	2024-01-08
704	Kerem Shalom	15	food	UN aid agency	Standardized food parcels (WFP)	9	2024-01-08
705	Kerem Shalom	15	food	UN aid agency	Standardized food parcels (WFP)	9	2024-01-08
706	Kerem Shalom	15	food	UN aid agency	Standardized food parcels (WFP)	9	2024-01-08
707	Kerem Shalom	15	food	UN aid agency	Standardized food parcels (WFP)	9	2024-01-08
708	Kerem Shalom	15	food	UN aid agency	Standardized food parcels (WFP)	9	2024-01-08
709	Kerem Shalom	15	food	UN aid agency	Standardized food parcels (WFP)	9	2024-01-08
710	Kerem Shalom	15	food	UN aid agency	Standardized food parcels (WFP)	9	2024-01-08
711	Nitsana	20	food	Private sector	Standardized food parcels (AVERAGE)	12	2024-01-08
712	Nitsana	20	food	Private sector	Standardized food parcels (AVERAGE)	12	2024-01-08
713	Nitsana	20	food	Private sector	Standardized food parcels (AVERAGE)	12	2024-01-08
714	Nitsana	20	food	Private sector	Standardized food parcels (AVERAGE)	12	2024-01-08
715	Nitsana	20	food	Private sector	Standardized food parcels (AVERAGE)	12	2024-01-08
716	Nitsana	20	food	Private sector	Standardized food parcels (AVERAGE)	12	2024-01-08
717	Nitsana	20	food	Private sector	Standardized food parcels (AVERAGE)	12	2024-01-08
718	Nitsana	20	food	Private sector	Standardized food parcels (AVERAGE)	12	2024-01-08
719	Nitsana	20	food	Private sector	Standardized food parcels (AVERAGE)	12	2024-01-08
720	Nitsana	20	food	International aid agency	Standardized food parcels (AVERAGE)	12	2024-01-08
721	Nitsana	20	food	International aid agency	Standardized food parcels (AVERAGE)	12	2024-01-08
722	Nitsana	20	food	International aid agency	Standardized food parcels (AVERAGE)	12	2024-01-08
723	Nitsana	20	food	International aid agency	Standardized food parcels (AVERAGE)	12	2024-01-08
724	Nitsana	20	food	International aid agency	Standardized food parcels (AVERAGE)	12	2024-01-08
725	Nitsana	20	food	International aid agency	Standardized food parcels (AVERAGE)	12	2024-01-08
726	Nitsana	20	food	International aid agency	Standardized food parcels (AVERAGE)	12	2024-01-08
727	Nitsana	20	food	International aid agency	Standardized food parcels (AVERAGE)	12	2024-01-08
728	Nitsana	20	food	International aid agency	Standardized food parcels (AVERAGE)	12	2024-01-08
729	Nitsana	20	food	International aid agency	Standardized food parcels (AVERAGE)	12	2024-01-08
730	Nitsana	20	food	International aid agency	Standardized food parcels (AVERAGE)	12	2024-01-08
731	Nitsana	20	food	International aid agency	Standardized food parcels (AVERAGE)	12	2024-01-08
732	Nitsana	20	food	International aid agency	Standardized food parcels (AVERAGE)	12	2024-01-08
733	Nitsana	20	food	International aid agency	Standardized food parcels (AVERAGE)	12	2024-01-08
734	Nitsana	20	food	Nationalities	Standardized food parcels (AVERAGE)	12	2024-01-08
735	Nitsana	20	food	International aid agency	Standardized food parcels (AVERAGE)	12	2024-01-08
736	Nitsana	20	food	Private sector	Standardized food parcels (AVERAGE)	12	2024-01-08
737	Nitsana	20	food	Private sector	Standardized food parcels (AVERAGE)	12	2024-01-08
738	Nitsana	20	food	Private sector	Standardized food parcels (AVERAGE)	12	2024-01-08
739	Nitsana	20	food	International aid agency	Standardized food parcels (AVERAGE)	12	2024-01-08
740	Nitsana	20	food	International aid agency	Standardized food parcels (AVERAGE)	12	2024-01-08
741	Nitsana	20	food	International aid agency	Standardized food parcels (AVERAGE)	12	2024-01-08
742	Nitsana	20	food	International aid agency	Standardized food parcels (AVERAGE)	12	2024-01-08
743	Kerem Shalom	20	food	International aid agency	Standardized food parcels (WCK)	12	2024-01-08
744	Kerem Shalom	20	food	International aid agency	Standardized food parcels (WCK)	12	2024-01-08
745	Kerem Shalom	20	food	International aid agency	Standardized food parcels (WCK)	12	2024-01-08
746	Kerem Shalom	20	food	International aid agency	Standardized food parcels (WCK)	12	2024-01-08
747	Kerem Shalom	20	food	International aid agency	Standardized food parcels (WCK)	12	2024-01-08
748	Kerem Shalom	20	food	International aid agency	Standardized food parcels (WCK)	12	2024-01-08
749	Kerem Shalom	20	food	International aid agency	Standardized food parcels (WCK)	12	2024-01-08
750	Kerem Shalom	20	food	International aid agency	Standardized food parcels (WCK)	12	2024-01-08
751	Kerem Shalom	20	food	International aid agency	Standardized food parcels (WCK)	12	2024-01-08
752	Kerem Shalom	20	food	International aid agency	Standardized food parcels (WCK)	12	2024-01-08
753	Kerem Shalom	20	food	International aid agency	Standardized food parcels (WCK)	12	2024-01-08
754	Kerem Shalom	20	food	International aid agency	Standardized food parcels (WCK)	12	2024-01-08
755	Kerem Shalom	20	food	International aid agency	Standardized food parcels (WCK)	12	2024-01-08
756	Kerem Shalom	20	food	International aid agency	Standardized food parcels (WCK)	12	2024-01-08
757	Kerem Shalom	20	food	International aid agency	Standardized food parcels (WCK)	12	2024-01-08
758	Kerem Shalom	20	food	International aid agency	Standardized food parcels (WCK)	12	2024-01-08
759	Kerem Shalom	20	food	International aid agency	Standardized food parcels (WCK)	12	2024-01-08
760	Kerem Shalom	20	food	International aid agency	Standardized food parcels (WCK)	12	2024-01-08
761	Kerem Shalom	20	food	International aid agency	Standardized food parcels (WCK)	12	2024-01-08
762	Kerem Shalom	20	food	International aid agency	Standardized food parcels (WCK)	12	2024-01-08
763	Kerem Shalom	20	food	International aid agency	Standardized food parcels (WCK)	12	2024-01-08
764	Kerem Shalom	20	food	International aid agency	Standardized food parcels (WCK)	12	2024-01-08
765	Kerem Shalom	20	food	International aid agency	Standardized food parcels (WCK)	12	2024-01-08
766	Kerem Shalom	20	food	International aid agency	Standardized food parcels (WCK)	12	2024-01-08
767	Kerem Shalom	20	food	International aid agency	Standardized food parcels (WCK)	12	2024-01-08
768	Kerem Shalom	20	food	International aid agency	Standardized food parcels (WCK)	12	2024-01-08
769	Kerem Shalom	20	food	International aid agency	Standardized food parcels (WCK)	12	2024-01-08
770	Kerem Shalom	20	food	International aid agency	Standardized food parcels (WCK)	12	2024-01-08
771	Kerem Shalom	20	food	International aid agency	Standardized food parcels (WCK)	12	2024-01-08
772	Nitsana	15	Water + Food - Flour + Tuna + Salt + Cheese	International aid agency	Unstandardized food parcels	12.75	2024-01-08
773	Kerem Shalom	15	Food - nutritional supplements for babies	UN aid agency	Infant supplementary foods	12.75	2024-01-08
774	Kerem Shalom	15	Food - Baby Milk	UN aid agency	Infant formula	12.75	2024-01-08
775	Kerem Shalom	15	Food - Baby Milk	UN aid agency	Infant formula	12.75	2024-01-08
776	Kerem Shalom	15	Food - Baby Milk	UN aid agency	Infant formula	12.75	2024-01-08
777	Kerem Shalom	15	Food - Baby Milk	UN aid agency	Infant formula	12.75	2024-01-08
778	Kerem Shalom	15	Food - Baby Milk	UN aid agency	Infant formula	12.75	2024-01-08
779	Kerem Shalom	15	Food - Baby Milk	UN aid agency	Infant formula	12.75	2024-01-08
780	Nitsana	20	Food - Juice	Private sector	juice	17	2024-01-08
781	Nitsana	20	Food - Canned Meat	Nationalities	Canned meat	17	2024-01-08
782	Nitsana	30	Food - Flour	Private sector	flour	25.5	2024-01-08
783	Nitsana	30	Food - Flour	Private sector	flour	25.5	2024-01-08
784	Nitsana	30	Food - Flour	Private sector	flour	25.5	2024-01-08
785	Nitsana	30	Food - Flour	Private sector	flour	25.5	2024-01-08
786	Nitsana	30	Food - Flour	Private sector	flour	25.5	2024-01-08
787	Nitsana	30	Food - Flour	Private sector	flour	25.5	2024-01-08
788	Nitsana	30	Food - Flour	Private sector	flour	25.5	2024-01-08
789	Nitsana	30	Food - Flour	International aid agency	flour	25.5	2024-01-08
790	Nitsana	30	Food - Flour	International aid agency	flour	25.5	2024-01-08
791	Nitsana	30	Food - Flour	International aid agency	flour	25.5	2024-01-08
792	Nitsana	30	Food - Flour	International aid agency	flour	25.5	2024-01-08
793	Kerem Shalom	30	Food - Flour	UN aid agency	flour	25.5	2024-01-08
794	Kerem Shalom	30	Food - Flour	UN aid agency	flour	25.5	2024-01-08
795	Kerem Shalom	30	Food - Flour	UN aid agency	flour	25.5	2024-01-08
796	Kerem Shalom	30	Food - Flour	UN aid agency	flour	25.5	2024-01-08
797	Kerem Shalom	30	Food - Flour	UN aid agency	flour	25.5	2024-01-08
798	Kerem Shalom	30	Food - Flour	UN aid agency	flour	25.5	2024-01-08
799	Kerem Shalom	30	Food - Flour	UN aid agency	flour	25.5	2024-01-08
800	Kerem Shalom	30	Food - Flour	UN aid agency	flour	25.5	2024-01-08
801	Kerem Shalom	30	Food - Flour	UN aid agency	flour	25.5	2024-01-08
802	Kerem Shalom	30	Food - Flour	UN aid agency	flour	25.5	2024-01-08
803	Kerem Shalom	30	Food - Flour	UN aid agency	flour	25.5	2024-01-08
804	Kerem Shalom	30	Food - Flour	UN aid agency	flour	25.5	2024-01-08
805	Kerem Shalom	30	Food - Flour	UN aid agency	flour	25.5	2024-01-08
806	Kerem Shalom	30	Food - Flour	UN aid agency	flour	25.5	2024-01-08
807	Kerem Shalom	30	Food - Flour	UN aid agency	flour	25.5	2024-01-08
808	Kerem Shalom	30	Food - Flour	UN aid agency	flour	25.5	2024-01-08
809	Kerem Shalom	30	Food - Flour	UN aid agency	flour	25.5	2024-01-08
810	Kerem Shalom	30	Food - Flour	UN aid agency	flour	25.5	2024-01-08
811	Kerem Shalom	30	Food - Flour	UN aid agency	flour	25.5	2024-01-08
812	Kerem Shalom	30	Food - Flour	UN aid agency	flour	25.5	2024-01-08
813	Kerem Shalom	30	Food - Flour	UN aid agency	flour	25.5	2024-01-08
814	Kerem Shalom	30	Food - Flour	UN aid agency	flour	25.5	2024-01-08
815	Kerem Shalom	30	Food - Flour	UN aid agency	flour	25.5	2024-01-08
816	Kerem Shalom	30	Food - Flour	UN aid agency	flour	25.5	2024-01-08
817	Kerem Shalom	30	Food - Flour	UN aid agency	flour	25.5	2024-01-08
818	Kerem Shalom	30	Food - Flour	UN aid agency	flour	25.5	2024-01-08
819	Kerem Shalom	30	Food - Flour	UN aid agency	flour	25.5	2024-01-08
820	Kerem Shalom	30	Food - Flour	UN aid agency	flour	25.5	2024-01-08
821	Kerem Shalom	30	Food - Flour	UN aid agency	flour	25.5	2024-01-08
822	Kerem Shalom	30	Food - Flour	UN aid agency	flour	25.5	2024-01-08
823	Kerem Shalom	30	Food - Flour	UN aid agency	flour	25.5	2024-01-08
824	Kerem Shalom	30	Food - Flour	UN aid agency	flour	25.5	2024-01-08
825	Kerem Shalom	30	Food - Flour	UN aid agency	flour	25.5	2024-01-08
826	Kerem Shalom	30	Food - Flour	UN aid agency	flour	25.5	2024-01-08
827	Kerem Shalom	30	Food - Flour	UN aid agency	flour	25.5	2024-01-08
828	Kerem Shalom	30	Food - Flour	UN aid agency	flour	25.5	2024-01-08
829	Kerem Shalom	30	Food - Flour	International aid agency	flour	25.5	2024-01-08
830	Kerem Shalom	30	Food - Flour	International aid agency	flour	25.5	2024-01-08
831	Kerem Shalom	30	Food - Flour	UN aid agency	flour	25.5	2024-01-08
832	Kerem Shalom	30	Food - Flour	UN aid agency	flour	25.5	2024-01-08
833	Kerem Shalom	30	Food - Flour	UN aid agency	flour	25.5	2024-01-08
834	Kerem Shalom	30	Food - Flour	UN aid agency	flour	25.5	2024-01-08
835	Kerem Shalom	30	Food - Flour	UN aid agency	flour	25.5	2024-01-08
836	Kerem Shalom	30	Food - Flour	UN aid agency	flour	25.5	2024-01-08
837	Kerem Shalom	30	Food - Flour	UN aid agency	flour	25.5	2024-01-08
838	Kerem Shalom	30	Food - Flour	UN aid agency	flour	25.5	2024-01-08
839	Kerem Shalom	30	Food - Flour	UN aid agency	flour	25.5	2024-01-08
840	Kerem Shalom	30	Food - Flour	UN aid agency	flour	25.5	2024-01-08
841	Kerem Shalom	30	Food - Flour	UN aid agency	flour	25.5	2024-01-08
842	Nitsana	20	food	Private sector	Standardized food parcels (AVERAGE)	12	2024-01-09
843	Nitsana	20	food	Private sector	Standardized food parcels (AVERAGE)	12	2024-01-09
844	Nitsana	20	food	Private sector	Standardized food parcels (AVERAGE)	12	2024-01-09
845	Nitsana	20	food	Private sector	Standardized food parcels (AVERAGE)	12	2024-01-09
846	Nitsana	20	food	Private sector	Standardized food parcels (AVERAGE)	12	2024-01-09
847	Nitsana	20	food	Private sector	Standardized food parcels (AVERAGE)	12	2024-01-09
848	Nitsana	20	food	Private sector	Standardized food parcels (AVERAGE)	12	2024-01-09
849	Nitsana	20	food	Private sector	Standardized food parcels (AVERAGE)	12	2024-01-09
850	Nitsana	20	food	Private sector	Standardized food parcels (AVERAGE)	12	2024-01-09
851	Nitsana	20	food	Private sector	Standardized food parcels (AVERAGE)	12	2024-01-09
852	Nitsana	20	food	Private sector	Standardized food parcels (AVERAGE)	12	2024-01-09
853	Nitsana	20	food	Private sector	Standardized food parcels (AVERAGE)	12	2024-01-09
854	Nitsana	20	food	Private sector	Standardized food parcels (AVERAGE)	12	2024-01-09
855	Nitsana	20	food	Private sector	Standardized food parcels (AVERAGE)	12	2024-01-09
856	Nitsana	20	food	Private sector	Standardized food parcels (AVERAGE)	12	2024-01-09
857	Nitsana	20	food	Private sector	Standardized food parcels (AVERAGE)	12	2024-01-09
858	Nitsana	20	food	Private sector	Standardized food parcels (AVERAGE)	12	2024-01-09
859	Nitsana	20	food	Private sector	Standardized food parcels (AVERAGE)	12	2024-01-09
860	Nitsana	20	food	Nationalities	Standardized food parcels (AVERAGE)	12	2024-01-09
861	Nitsana	20	food	Private sector	Standardized food parcels (AVERAGE)	12	2024-01-09
862	Nitsana	20	food	Private sector	Standardized food parcels (AVERAGE)	12	2024-01-09
863	Nitsana	20	food	Private sector	Standardized food parcels (AVERAGE)	12	2024-01-09
864	Nitsana	20	food	Private sector	Standardized food parcels (AVERAGE)	12	2024-01-09
865	Nitsana	20	food	Private sector	Standardized food parcels (AVERAGE)	12	2024-01-09
866	Nitsana	20	food	Private sector	Standardized food parcels (AVERAGE)	12	2024-01-09
867	Nitsana	20	food	Private sector	Standardized food parcels (AVERAGE)	12	2024-01-09
868	Nitsana	20	food	Private sector	Standardized food parcels (AVERAGE)	12	2024-01-09
869	Nitsana	20	food	Private sector	Standardized food parcels (AVERAGE)	12	2024-01-09
870	Nitsana	20	food	Private sector	Standardized food parcels (AVERAGE)	12	2024-01-09
871	Nitsana	20	food	Private sector	Standardized food parcels (AVERAGE)	12	2024-01-09
872	Nitsana	20	food	Private sector	Standardized food parcels (AVERAGE)	12	2024-01-09
873	Nitsana	20	food	Private sector	Standardized food parcels (AVERAGE)	12	2024-01-09
874	Nitsana	20	food	Private sector	Standardized food parcels (AVERAGE)	12	2024-01-09
875	Nitsana	20	food	Private sector	Standardized food parcels (AVERAGE)	12	2024-01-09
876	Nitsana	20	food	Private sector	Standardized food parcels (AVERAGE)	12	2024-01-09
877	Nitsana	20	food	Private sector	Standardized food parcels (AVERAGE)	12	2024-01-09
878	Nitsana	20	food	Private sector	Standardized food parcels (AVERAGE)	12	2024-01-09
879	Nitsana	20	food	Private sector	Standardized food parcels (AVERAGE)	12	2024-01-09
880	Nitsana	20	food	Private sector	Standardized food parcels (AVERAGE)	12	2024-01-09
881	Nitsana	20	food	Private sector	Standardized food parcels (AVERAGE)	12	2024-01-09
882	Nitsana	20	food	Private sector	Standardized food parcels (AVERAGE)	12	2024-01-09
883	Nitsana	20	food	Private sector	Standardized food parcels (AVERAGE)	12	2024-01-09
884	Nitsana	20	food	Nationalities	Standardized food parcels (AVERAGE)	12	2024-01-09
885	Nitsana	20	food	Nationalities	Standardized food parcels (AVERAGE)	12	2024-01-09
886	Nitsana	20	food	Nationalities	Standardized food parcels (AVERAGE)	12	2024-01-09
887	Nitsana	20	food	Nationalities	Standardized food parcels (AVERAGE)	12	2024-01-09
888	Kerem Shalom	20	food	International aid agency	Standardized food parcels (WCK)	12	2024-01-09
889	Kerem Shalom	20	food	International aid agency	Standardized food parcels (WCK)	12	2024-01-09
890	Kerem Shalom	20	food	International aid agency	Standardized food parcels (WCK)	12	2024-01-09
891	Kerem Shalom	20	food	International aid agency	Standardized food parcels (WCK)	12	2024-01-09
892	Kerem Shalom	20	food	International aid agency	Standardized food parcels (WCK)	12	2024-01-09
893	Kerem Shalom	20	food	International aid agency	Standardized food parcels (WCK)	12	2024-01-09
894	Kerem Shalom	20	food	International aid agency	Standardized food parcels (WCK)	12	2024-01-09
895	Kerem Shalom	20	food	International aid agency	Standardized food parcels (WCK)	12	2024-01-09
896	Kerem Shalom	20	food	International aid agency	Standardized food parcels (WCK)	12	2024-01-09
897	Kerem Shalom	20	food	UN aid agency	Standardized food parcels (WFP)	12	2024-01-09
898	Kerem Shalom	20	food	International aid agency	Standardized food parcels (WCK)	12	2024-01-09
899	Kerem Shalom	20	food	UN aid agency	Standardized food parcels (WFP)	12	2024-01-09
900	Kerem Shalom	20	food	UN aid agency	Standardized food parcels (WFP)	12	2024-01-09
901	Kerem Shalom	20	food	International aid agency	Standardized food parcels (WCK)	12	2024-01-09
902	Kerem Shalom	20	food	International aid agency	Standardized food parcels (WCK)	12	2024-01-09
903	Kerem Shalom	20	food	International aid agency	Standardized food parcels (WCK)	12	2024-01-09
904	Kerem Shalom	20	food	International aid agency	Standardized food parcels (WCK)	12	2024-01-09
905	Kerem Shalom	20	food	International aid agency	Standardized food parcels (WCK)	12	2024-01-09
906	Kerem Shalom	20	food	International aid agency	Standardized food parcels (WCK)	12	2024-01-09
907	Kerem Shalom	20	food	International aid agency	Standardized food parcels (WCK)	12	2024-01-09
908	Kerem Shalom	20	food	International aid agency	Standardized food parcels (WCK)	12	2024-01-09
909	Kerem Shalom	20	food	International aid agency	Standardized food parcels (WCK)	12	2024-01-09
910	Kerem Shalom	20	food	International aid agency	Standardized food parcels (WCK)	12	2024-01-09
911	Kerem Shalom	20	food	International aid agency	Standardized food parcels (WCK)	12	2024-01-09
912	Kerem Shalom	20	food	International aid agency	Standardized food parcels (WCK)	12	2024-01-09
913	Kerem Shalom	20	food	International aid agency	Standardized food parcels (WCK)	12	2024-01-09
914	Kerem Shalom	20	food	International aid agency	Standardized food parcels (WCK)	12	2024-01-09
915	Kerem Shalom	20	food	UN aid agency	Standardized food parcels (WFP)	12	2024-01-09
916	Kerem Shalom	20	food	UN aid agency	Standardized food parcels (WFP)	12	2024-01-09
917	Kerem Shalom	20	food	UN aid agency	Standardized food parcels (WFP)	12	2024-01-09
918	Kerem Shalom	20	food	UN aid agency	Standardized food parcels (WFP)	12	2024-01-09
919	Kerem Shalom	20	food	UN aid agency	Standardized food parcels (WFP)	12	2024-01-09
920	Kerem Shalom	20	food	UN aid agency	Standardized food parcels (WFP)	12	2024-01-09
921	Kerem Shalom	20	food	UN aid agency	Standardized food parcels (WFP)	12	2024-01-09
922	Kerem Shalom	20	food	UN aid agency	Standardized food parcels (WFP)	12	2024-01-09
923	Kerem Shalom	20	food	UN aid agency	Standardized food parcels (WFP)	12	2024-01-09
924	Kerem Shalom	20	food	UN aid agency	Standardized food parcels (WFP)	12	2024-01-09
925	Kerem Shalom	20	food	UN aid agency	Standardized food parcels (WFP)	12	2024-01-09
926	Kerem Shalom	20	food	UN aid agency	Standardized food parcels (WFP)	12	2024-01-09
927	Kerem Shalom	20	food	UN aid agency	Standardized food parcels (WFP)	12	2024-01-09
928	Kerem Shalom	20	food	UN aid agency	Standardized food parcels (WFP)	12	2024-01-09
929	Kerem Shalom	20	food	UN aid agency	Standardized food parcels (WFP)	12	2024-01-09
930	Kerem Shalom	20	food	UN aid agency	Standardized food parcels (WFP)	12	2024-01-09
931	Kerem Shalom	20	food	UN aid agency	Standardized food parcels (WFP)	12	2024-01-09
932	Kerem Shalom	20	food	UN aid agency	Standardized food parcels (WFP)	12	2024-01-09
933	Kerem Shalom	20	food	UN aid agency	Standardized food parcels (WFP)	12	2024-01-09
934	Kerem Shalom	20	food	UN aid agency	Standardized food parcels (WFP)	12	2024-01-09
935	Kerem Shalom	20	food	International aid agency	Standardized food parcels (WCK)	12	2024-01-09
936	Kerem Shalom	20	food	International aid agency	Standardized food parcels (WCK)	12	2024-01-09
937	Kerem Shalom	20	food	International aid agency	Standardized food parcels (WCK)	12	2024-01-09
938	Kerem Shalom	20	food	International aid agency	Standardized food parcels (WCK)	12	2024-01-09
939	Kerem Shalom	20	food	International aid agency	Standardized food parcels (WCK)	12	2024-01-09
940	Kerem Shalom	20	food	International aid agency	Standardized food parcels (WCK)	12	2024-01-09
941	Kerem Shalom	20	food	International aid agency	Standardized food parcels (WCK)	12	2024-01-09
942	Kerem Shalom	20	food	International aid agency	Standardized food parcels (WCK)	12	2024-01-09
943	Kerem Shalom	20	food	International aid agency	Standardized food parcels (WCK)	12	2024-01-09
944	Kerem Shalom	20	food	International aid agency	Standardized food parcels (WCK)	12	2024-01-09
945	Kerem Shalom	20	food	International aid agency	Standardized food parcels (WCK)	12	2024-01-09
946	Kerem Shalom	20	food	International aid agency	Standardized food parcels (WCK)	12	2024-01-09
947	Kerem Shalom	20	food	International aid agency	Standardized food parcels (WCK)	12	2024-01-09
948	Kerem Shalom	20	food	International aid agency	Standardized food parcels (WCK)	12	2024-01-09
949	Kerem Shalom	20	food	International aid agency	Standardized food parcels (WCK)	12	2024-01-09
950	Kerem Shalom	20	food	International aid agency	Standardized food parcels (WCK)	12	2024-01-09
951	Kerem Shalom	20	food	International aid agency	Standardized food parcels (WCK)	12	2024-01-09
952	Kerem Shalom	20	food	International aid agency	Standardized food parcels (WCK)	12	2024-01-09
953	Nitsana	20	Food - Yeast	Private sector	Variety of spices	17	2024-01-09
954	Nitsana	20	Food - Legumes	Private sector	Hummus	17	2024-01-09
955	Nitsana	20	Food - Frozen Meat	Private sector	Frozen meat	17	2024-01-09
956	Nitsana	30	Food - Flour	Private sector	flour	25.5	2024-01-09
957	Nitsana	30	Food - Flour	Private sector	flour	25.5	2024-01-09
958	Nitsana	30	Food - Flour	Private sector	flour	25.5	2024-01-09
959	Nitsana	30	Food - Flour	Private sector	flour	25.5	2024-01-09
960	Nitsana	30	Food - Flour	Private sector	flour	25.5	2024-01-09
961	Nitsana	30	Food - Flour	Private sector	flour	25.5	2024-01-09
962	Nitsana	30	Food - Flour	Private sector	flour	25.5	2024-01-09
963	Nitsana	30	Food - Flour	Private sector	flour	25.5	2024-01-09
964	Nitsana	30	Food - Flour	Private sector	flour	25.5	2024-01-09
965	Nitsana	30	Food - Flour	Private sector	flour	25.5	2024-01-09
966	Nitsana	30	Food - Flour	International aid agency	flour	25.5	2024-01-09
967	Nitsana	30	Food - Flour	Private sector	flour	25.5	2024-01-09
968	Nitsana	30	Food - Flour	Private sector	flour	25.5	2024-01-09
969	Nitsana	30	Food - Flour	Private sector	flour	25.5	2024-01-09
970	Nitsana	30	Food - Flour	Private sector	flour	25.5	2024-01-09
971	Kerem Shalom	30	Food - Flour	UN aid agency	flour	25.5	2024-01-09
972	Kerem Shalom	30	Food - Flour	UN aid agency	flour	25.5	2024-01-09
973	Kerem Shalom	30	Food - Flour	UN aid agency	flour	25.5	2024-01-09
974	Kerem Shalom	30	Food - Flour	UN aid agency	flour	25.5	2024-01-09
975	Kerem Shalom	30	Food - Flour	UN aid agency	flour	25.5	2024-01-09
976	Kerem Shalom	30	Food - Flour	UN aid agency	flour	25.5	2024-01-09
977	Kerem Shalom	30	Food - Flour	UN aid agency	flour	25.5	2024-01-09
978	Kerem Shalom	30	Food - Flour	UN aid agency	flour	25.5	2024-01-09
979	Kerem Shalom	30	Food - Flour	UN aid agency	flour	25.5	2024-01-09
980	Kerem Shalom	30	Food - Flour	UN aid agency	flour	25.5	2024-01-09
981	Kerem Shalom	30	Food - Flour	UN aid agency	flour	25.5	2024-01-09
982	Kerem Shalom	30	Food - Flour	UN aid agency	flour	25.5	2024-01-09
983	Kerem Shalom	30	Food - Flour	UN aid agency	flour	25.5	2024-01-09
984	Kerem Shalom	30	Food - Flour	UN aid agency	flour	25.5	2024-01-09
985	Kerem Shalom	30	Food - Flour	UN aid agency	flour	25.5	2024-01-09
986	Kerem Shalom	30	Food - Flour	UN aid agency	flour	25.5	2024-01-09
987	Kerem Shalom	30	Food - Flour	UN aid agency	flour	25.5	2024-01-09
988	Kerem Shalom	30	Food - Flour	UN aid agency	flour	25.5	2024-01-09
989	Kerem Shalom	30	Food - Flour	UN aid agency	flour	25.5	2024-01-09
990	Kerem Shalom	30	Food - Flour	UN aid agency	flour	25.5	2024-01-09
991	Kerem Shalom	30	Food - Flour	UN aid agency	flour	25.5	2024-01-09
992	Kerem Shalom	30	Food - Flour	UN aid agency	flour	25.5	2024-01-09
993	Kerem Shalom	30	Food - Flour	UN aid agency	flour	25.5	2024-01-09
994	Kerem Shalom	30	Food - Flour	UN aid agency	flour	25.5	2024-01-09
995	Kerem Shalom	30	Food - Flour	UN aid agency	flour	25.5	2024-01-09
996	Kerem Shalom	30	Food - Flour	UN aid agency	flour	25.5	2024-01-09
997	Kerem Shalom	30	Food - Flour	UN aid agency	flour	25.5	2024-01-09
998	Kerem Shalom	30	Food - Flour	UN aid agency	flour	25.5	2024-01-09
999	Nitsana	15	Blankets + food baskets	International aid agency	Standardized food parcels (mixed)	4.5	2024-01-10
1000	Nitsana	15	Food + Clothing	International aid agency	Standardized food parcels (mixed)	4.5	2024-01-10
1001	Nitsana	15	Food and water	International aid agency	Standardized food parcels (AVERAGE)	9	2024-01-10
1002	Nitsana	15	food	International aid agency	Standardized food parcels (AVERAGE)	9	2024-01-10
1003	Nitsana	15	food	Nationalities	Standardized food parcels (AVERAGE)	9	2024-01-10
1004	Kerem Shalom	15	food	UN aid agency	Standardized food parcels (UNRWA)	9	2024-01-10
1005	Kerem Shalom	15	food	UN aid agency	Standardized food parcels (UNRWA)	9	2024-01-10
1006	Nitsana	20	food	International aid agency	Standardized food parcels (AVERAGE)	12	2024-01-10
1007	Nitsana	20	food	Nationalities	Standardized food parcels (AVERAGE)	12	2024-01-10
1008	Nitsana	20	food	Nationalities	Standardized food parcels (AVERAGE)	12	2024-01-10
1009	Nitsana	20	food	Nationalities	Standardized food parcels (AVERAGE)	12	2024-01-10
1010	Nitsana	20	food	Nationalities	Standardized food parcels (AVERAGE)	12	2024-01-10
1011	Nitsana	20	food	Nationalities	Standardized food parcels (AVERAGE)	12	2024-01-10
1012	Nitsana	20	food	International aid agency	Standardized food parcels (AVERAGE)	12	2024-01-10
1013	Nitsana	20	food	UN aid agency	Standardized food parcels (WFP)	12	2024-01-10
1014	Nitsana	20	food	UN aid agency	Standardized food parcels (WFP)	12	2024-01-10
1015	Nitsana	20	food	UN aid agency	Standardized food parcels (WFP)	12	2024-01-10
1016	Nitsana	20	food	International aid agency	Standardized food parcels (AVERAGE)	12	2024-01-10
1017	Nitsana	20	food	UN aid agency	Standardized food parcels (WFP)	12	2024-01-10
1018	Nitsana	20	food	UN aid agency	Standardized food parcels (WFP)	12	2024-01-10
1019	Nitsana	20	food	UN aid agency	Standardized food parcels (WFP)	12	2024-01-10
1020	Nitsana	20	food	UN aid agency	Standardized food parcels (WFP)	12	2024-01-10
1021	Nitsana	20	food	UN aid agency	Standardized food parcels (WFP)	12	2024-01-10
1022	Nitsana	20	food	UN aid agency	Standardized food parcels (WFP)	12	2024-01-10
1023	Nitsana	20	food	UN aid agency	Standardized food parcels (WFP)	12	2024-01-10
1024	Nitsana	20	food	UN aid agency	Standardized food parcels (WFP)	12	2024-01-10
1025	Nitsana	20	food	Nationalities	Standardized food parcels (AVERAGE)	12	2024-01-10
1026	Nitsana	20	food	Nationalities	Standardized food parcels (AVERAGE)	12	2024-01-10
1027	Nitsana	20	food	Nationalities	Standardized food parcels (AVERAGE)	12	2024-01-10
1028	Nitsana	20	food	Nationalities	Standardized food parcels (AVERAGE)	12	2024-01-10
1029	Nitsana	20	food	International aid agency	Standardized food parcels (AVERAGE)	12	2024-01-10
1030	Nitsana	20	food	UN aid agency	Standardized food parcels (WFP)	12	2024-01-10
1031	Nitsana	20	food	UN aid agency	Standardized food parcels (WFP)	12	2024-01-10
1032	Nitsana	20	food	UN aid agency	Standardized food parcels (WFP)	12	2024-01-10
1033	Nitsana	20	food	UN aid agency	Standardized food parcels (WFP)	12	2024-01-10
1034	Nitsana	20	food	UN aid agency	Standardized food parcels (WFP)	12	2024-01-10
1035	Nitsana	20	food	UN aid agency	Standardized food parcels (WFP)	12	2024-01-10
1036	Nitsana	20	food	UN aid agency	Standardized food parcels (WFP)	12	2024-01-10
1037	Nitsana	20	food	UN aid agency	Standardized food parcels (WFP)	12	2024-01-10
1038	Kerem Shalom	20	food	International aid agency	Standardized food parcels (WCK)	12	2024-01-10
1039	Kerem Shalom	20	food	International aid agency	Standardized food parcels (WCK)	12	2024-01-10
1040	Kerem Shalom	20	food	International aid agency	Standardized food parcels (WCK)	12	2024-01-10
1041	Kerem Shalom	20	food	International aid agency	Standardized food parcels (WCK)	12	2024-01-10
1042	Kerem Shalom	20	food	International aid agency	Standardized food parcels (WCK)	12	2024-01-10
1043	Kerem Shalom	20	food	International aid agency	Standardized food parcels (WCK)	12	2024-01-10
1044	Kerem Shalom	20	food	International aid agency	Standardized food parcels (WCK)	12	2024-01-10
1045	Kerem Shalom	20	food	International aid agency	Standardized food parcels (WCK)	12	2024-01-10
1046	Kerem Shalom	20	food	International aid agency	Standardized food parcels (WCK)	12	2024-01-10
1047	Kerem Shalom	20	food	International aid agency	Standardized food parcels (WCK)	12	2024-01-10
1048	Kerem Shalom	20	food	International aid agency	Standardized food parcels (WCK)	12	2024-01-10
1049	Kerem Shalom	20	food	International aid agency	Standardized food parcels (WCK)	12	2024-01-10
1050	Kerem Shalom	20	food	International aid agency	Standardized food parcels (WCK)	12	2024-01-10
1051	Kerem Shalom	20	food	International aid agency	Standardized food parcels (WCK)	12	2024-01-10
1052	Kerem Shalom	20	food	International aid agency	Standardized food parcels (WCK)	12	2024-01-10
1053	Kerem Shalom	20	food	International aid agency	Standardized food parcels (WCK)	12	2024-01-10
1054	Kerem Shalom	20	food	International aid agency	Standardized food parcels (WCK)	12	2024-01-10
1055	Kerem Shalom	20	food	International aid agency	Standardized food parcels (WCK)	12	2024-01-10
1056	Kerem Shalom	20	food	International aid agency	Standardized food parcels (WCK)	12	2024-01-10
1057	Kerem Shalom	20	food	International aid agency	Standardized food parcels (WCK)	12	2024-01-10
1058	Kerem Shalom	20	food	International aid agency	Standardized food parcels (WCK)	12	2024-01-10
1059	Kerem Shalom	20	food	International aid agency	Standardized food parcels (WCK)	12	2024-01-10
1060	Kerem Shalom	20	food	International aid agency	Standardized food parcels (WCK)	12	2024-01-10
1061	Kerem Shalom	20	food	International aid agency	Standardized food parcels (WCK)	12	2024-01-10
1062	Kerem Shalom	20	food	International aid agency	Standardized food parcels (WCK)	12	2024-01-10
1063	Kerem Shalom	20	food	International aid agency	Standardized food parcels (WCK)	12	2024-01-10
1064	Kerem Shalom	20	food	International aid agency	Standardized food parcels (WCK)	12	2024-01-10
1065	Kerem Shalom	20	food	International aid agency	Standardized food parcels (WCK)	12	2024-01-10
1066	Kerem Shalom	20	food	International aid agency	Standardized food parcels (WCK)	12	2024-01-10
1067	Kerem Shalom	20	food	International aid agency	Standardized food parcels (WCK)	12	2024-01-10
1068	Kerem Shalom	20	food	International aid agency	Standardized food parcels (WCK)	12	2024-01-10
1069	Kerem Shalom	20	food	International aid agency	Standardized food parcels (WCK)	12	2024-01-10
1070	Kerem Shalom	20	food	International aid agency	Standardized food parcels (WCK)	12	2024-01-10
1071	Kerem Shalom	20	food	International aid agency	Standardized food parcels (WCK)	12	2024-01-10
1072	Kerem Shalom	20	food	International aid agency	Standardized food parcels (WCK)	12	2024-01-10
1073	Kerem Shalom	20	food	International aid agency	Standardized food parcels (WCK)	12	2024-01-10
1074	Kerem Shalom	20	food	International aid agency	Standardized food parcels (WCK)	12	2024-01-10
1075	Kerem Shalom	20	food	International aid agency	Standardized food parcels (WCK)	12	2024-01-10
1076	Kerem Shalom	20	food	International aid agency	Standardized food parcels (WCK)	12	2024-01-10
1077	Kerem Shalom	20	food	International aid agency	Standardized food parcels (WCK)	12	2024-01-10
1078	Kerem Shalom	20	food	International aid agency	Standardized food parcels (WCK)	12	2024-01-10
1079	Kerem Shalom	20	food	International aid agency	Standardized food parcels (WCK)	12	2024-01-10
1080	Kerem Shalom	20	food	International aid agency	Standardized food parcels (WCK)	12	2024-01-10
1081	Kerem Shalom	20	food	International aid agency	Standardized food parcels (WCK)	12	2024-01-10
1082	Kerem Shalom	20	food	International aid agency	Standardized food parcels (WCK)	12	2024-01-10
1083	Kerem Shalom	20	food	International aid agency	Standardized food parcels (WCK)	12	2024-01-10
1084	Kerem Shalom	20	food	International aid agency	Standardized food parcels (WCK)	12	2024-01-10
1085	Kerem Shalom	20	food	International aid agency	Standardized food parcels (WCK)	12	2024-01-10
1086	Kerem Shalom	20	food	International aid agency	Standardized food parcels (WCK)	12	2024-01-10
1087	Kerem Shalom	20	food	International aid agency	Standardized food parcels (WCK)	12	2024-01-10
1088	Kerem Shalom	20	food	International aid agency	Standardized food parcels (WCK)	12	2024-01-10
1089	Kerem Shalom	20	food	International aid agency	Standardized food parcels (WCK)	12	2024-01-10
1090	Kerem Shalom	20	food	International aid agency	Standardized food parcels (WCK)	12	2024-01-10
1091	Kerem Shalom	20	food	International aid agency	Standardized food parcels (WCK)	12	2024-01-10
1092	Kerem Shalom	20	food	International aid agency	Standardized food parcels (WCK)	12	2024-01-10
1093	Kerem Shalom	20	food	International aid agency	Standardized food parcels (WCK)	12	2024-01-10
1094	Kerem Shalom	20	food	International aid agency	Standardized food parcels (WCK)	12	2024-01-10
1095	Kerem Shalom	20	food	International aid agency	Standardized food parcels (WCK)	12	2024-01-10
1096	Kerem Shalom	20	food	International aid agency	Standardized food parcels (WCK)	12	2024-01-10
1097	Kerem Shalom	20	food	International aid agency	Standardized food parcels (WCK)	12	2024-01-10
1098	Kerem Shalom	20	food	International aid agency	Standardized food parcels (WCK)	12	2024-01-10
1099	Kerem Shalom	20	food	International aid agency	Standardized food parcels (WCK)	12	2024-01-10
1100	Kerem Shalom	20	food	International aid agency	Standardized food parcels (WCK)	12	2024-01-10
1101	Kerem Shalom	20	food	International aid agency	Standardized food parcels (WCK)	12	2024-01-10
1102	Kerem Shalom	20	food	International aid agency	Standardized food parcels (WCK)	12	2024-01-10
1103	Kerem Shalom	20	food	International aid agency	Standardized food parcels (WCK)	12	2024-01-10
1104	Kerem Shalom	20	food	International aid agency	Standardized food parcels (WCK)	12	2024-01-10
1105	Kerem Shalom	20	food	International aid agency	Standardized food parcels (WCK)	12	2024-01-10
1106	Kerem Shalom	20	food	International aid agency	Standardized food parcels (WCK)	12	2024-01-10
1107	Kerem Shalom	20	food	International aid agency	Standardized food parcels (WCK)	12	2024-01-10
1108	Kerem Shalom	20	food	International aid agency	Standardized food parcels (WCK)	12	2024-01-10
1109	Kerem Shalom	20	food	International aid agency	Standardized food parcels (WCK)	12	2024-01-10
1110	Kerem Shalom	20	food	International aid agency	Standardized food parcels (WCK)	12	2024-01-10
1111	Kerem Shalom	20	food	International aid agency	Standardized food parcels (WCK)	12	2024-01-10
1112	Kerem Shalom	20	food	International aid agency	Standardized food parcels (WCK)	12	2024-01-10
1113	Kerem Shalom	20	food	International aid agency	Standardized food parcels (WCK)	12	2024-01-10
1114	Kerem Shalom	20	food	International aid agency	Standardized food parcels (WCK)	12	2024-01-10
1115	Kerem Shalom	20	food	International aid agency	Standardized food parcels (WCK)	12	2024-01-10
1116	Kerem Shalom	20	food	International aid agency	Standardized food parcels (WCK)	12	2024-01-10
1117	Kerem Shalom	20	food	International aid agency	Standardized food parcels (WCK)	12	2024-01-10
1118	Kerem Shalom	20	food	International aid agency	Standardized food parcels (WCK)	12	2024-01-10
1119	Kerem Shalom	20	food	International aid agency	Standardized food parcels (WCK)	12	2024-01-10
1120	Kerem Shalom	20	food	International aid agency	Standardized food parcels (WCK)	12	2024-01-10
1121	Kerem Shalom	20	food	International aid agency	Standardized food parcels (WCK)	12	2024-01-10
1122	Kerem Shalom	20	food	International aid agency	Standardized food parcels (WCK)	12	2024-01-10
1123	Kerem Shalom	20	food	International aid agency	Standardized food parcels (WCK)	12	2024-01-10
1124	Kerem Shalom	20	food	International aid agency	Standardized food parcels (WCK)	12	2024-01-10
1125	Kerem Shalom	20	food	International aid agency	Standardized food parcels (WCK)	12	2024-01-10
1126	Kerem Shalom	20	food	International aid agency	Standardized food parcels (WCK)	12	2024-01-10
1127	Kerem Shalom	20	food	International aid agency	Standardized food parcels (WCK)	12	2024-01-10
1128	Kerem Shalom	20	food	International aid agency	Standardized food parcels (WCK)	12	2024-01-10
1129	Kerem Shalom	20	food	International aid agency	Standardized food parcels (WCK)	12	2024-01-10
1130	Kerem Shalom	20	food	International aid agency	Standardized food parcels (WCK)	12	2024-01-10
1131	Kerem Shalom	20	food	International aid agency	Standardized food parcels (WCK)	12	2024-01-10
1132	Kerem Shalom	20	food	International aid agency	Standardized food parcels (WCK)	12	2024-01-10
1133	Kerem Shalom	20	food	UN aid agency	Standardized food parcels (WFP)	12	2024-01-10
1134	Kerem Shalom	20	food	International aid agency	Standardized food parcels (WCK)	12	2024-01-10
1135	Nitsana	20	Food - Rice	Nationalities	rice	17	2024-01-10
1136	Nitsana	20	Food - Rice	Nationalities	rice	17	2024-01-10
1137	Nitsana	30	Food - Flour	International aid agency	flour	25.5	2024-01-10
1138	Nitsana	30	Food - Flour	International aid agency	flour	25.5	2024-01-10
1139	Nitsana	30	Food - Flour	Private sector	flour	25.5	2024-01-10
1140	Nitsana	30	Food - Flour	Private sector	flour	25.5	2024-01-10
1141	Nitsana	30	Food - Flour	Private sector	flour	25.5	2024-01-10
1142	Nitsana	30	Food - Flour	Private sector	flour	25.5	2024-01-10
1143	Nitsana	30	Food - Flour	Private sector	flour	25.5	2024-01-10
1144	Nitsana	30	Food - Flour	International aid agency	flour	25.5	2024-01-10
1145	Nitsana	30	Food - Flour	International aid agency	flour	25.5	2024-01-10
1146	Nitsana	30	Food - Flour	International aid agency	flour	25.5	2024-01-10
1147	Nitsana	30	Food - Flour	International aid agency	flour	25.5	2024-01-10
1148	Nitsana	30	Food - Flour	International aid agency	flour	25.5	2024-01-10
1149	Nitsana	30	Food - Flour	Private sector	flour	25.5	2024-01-10
1150	Kerem Shalom	30	Food - Flour	International aid agency	flour	25.5	2024-01-10
1151	Kerem Shalom	30	Food - Flour	UN aid agency	flour	25.5	2024-01-10
1152	Kerem Shalom	30	Food - Flour	UN aid agency	flour	25.5	2024-01-10
1153	Kerem Shalom	30	Food - Flour	UN aid agency	flour	25.5	2024-01-10
1154	Kerem Shalom	30	Food - Flour	UN aid agency	flour	25.5	2024-01-10
1155	Kerem Shalom	30	Food - Flour	UN aid agency	flour	25.5	2024-01-10
1156	Kerem Shalom	30	Food - Flour	UN aid agency	flour	25.5	2024-01-10
1157	Kerem Shalom	30	Food - Flour	UN aid agency	flour	25.5	2024-01-10
1158	Kerem Shalom	30	Food - Flour	UN aid agency	flour	25.5	2024-01-10
1159	Kerem Shalom	30	Food - Flour	UN aid agency	flour	25.5	2024-01-10
1160	Kerem Shalom	30	Food - Flour	UN aid agency	flour	25.5	2024-01-10
1161	Kerem Shalom	30	Food - Flour	UN aid agency	flour	25.5	2024-01-10
1162	Kerem Shalom	30	Food - Flour	UN aid agency	flour	25.5	2024-01-10
1163	Kerem Shalom	30	Food - Flour	UN aid agency	flour	25.5	2024-01-10
1164	Kerem Shalom	30	Food - Flour	UN aid agency	flour	25.5	2024-01-10
1165	Kerem Shalom	30	Food - Flour	UN aid agency	flour	25.5	2024-01-10
1166	Nitsana	15	Assistance equipment - beds and clothing + food	Nationalities	Standardized food parcels (mixed)	4.5	2024-01-11
1167	Kerem Shalom	15	food	UN aid agency	Standardized food parcels (UNRWA)	9	2024-01-11
1168	Kerem Shalom	15	food	UN aid agency	Standardized food parcels (UNRWA)	9	2024-01-11
1169	Nitsana	20	food	International aid agency	Standardized food parcels (AVERAGE)	12	2024-01-11
1170	Nitsana	20	food	Nationalities	Standardized food parcels (AVERAGE)	12	2024-01-11
1171	Nitsana	20	food	Nationalities	Standardized food parcels (AVERAGE)	12	2024-01-11
1172	Nitsana	20	food	International aid agency	Standardized food parcels (AVERAGE)	12	2024-01-11
1173	Nitsana	20	food	International aid agency	Standardized food parcels (AVERAGE)	12	2024-01-11
1174	Nitsana	20	food	International aid agency	Standardized food parcels (AVERAGE)	12	2024-01-11
1175	Nitsana	20	food	International aid agency	Standardized food parcels (AVERAGE)	12	2024-01-11
1176	Nitsana	20	food	International aid agency	Standardized food parcels (AVERAGE)	12	2024-01-11
1177	Nitsana	20	food	International aid agency	Standardized food parcels (AVERAGE)	12	2024-01-11
1178	Nitsana	20	food	International aid agency	Standardized food parcels (AVERAGE)	12	2024-01-11
1179	Nitsana	20	food	International aid agency	Standardized food parcels (AVERAGE)	12	2024-01-11
1180	Nitsana	20	food	Nationalities	Standardized food parcels (AVERAGE)	12	2024-01-11
1181	Nitsana	20	food	International aid agency	Standardized food parcels (AVERAGE)	12	2024-01-11
1182	Nitsana	20	food	International aid agency	Standardized food parcels (AVERAGE)	12	2024-01-11
1183	Nitsana	20	food	International aid agency	Standardized food parcels (AVERAGE)	12	2024-01-11
1184	Nitsana	20	food	International aid agency	Standardized food parcels (AVERAGE)	12	2024-01-11
1185	Nitsana	20	food	International aid agency	Standardized food parcels (AVERAGE)	12	2024-01-11
1186	Nitsana	20	food	International aid agency	Standardized food parcels (AVERAGE)	12	2024-01-11
1187	Nitsana	20	food	International aid agency	Standardized food parcels (AVERAGE)	12	2024-01-11
1188	Nitsana	20	food	International aid agency	Standardized food parcels (AVERAGE)	12	2024-01-11
1189	Nitsana	20	food	International aid agency	Standardized food parcels (AVERAGE)	12	2024-01-11
1190	Nitsana	20	food	International aid agency	Standardized food parcels (AVERAGE)	12	2024-01-11
1191	Nitsana	20	food	Nationalities	Standardized food parcels (AVERAGE)	12	2024-01-11
1192	Nitsana	20	food	International aid agency	Standardized food parcels (AVERAGE)	12	2024-01-11
1193	Nitsana	20	food	International aid agency	Standardized food parcels (AVERAGE)	12	2024-01-11
1194	Nitsana	20	food	International aid agency	Standardized food parcels (AVERAGE)	12	2024-01-11
1195	Nitsana	20	food	International aid agency	Standardized food parcels (AVERAGE)	12	2024-01-11
1196	Nitsana	20	food	International aid agency	Standardized food parcels (AVERAGE)	12	2024-01-11
1197	Nitsana	20	food	International aid agency	Standardized food parcels (AVERAGE)	12	2024-01-11
1198	Nitsana	20	food	International aid agency	Standardized food parcels (AVERAGE)	12	2024-01-11
1199	Nitsana	20	food	International aid agency	Standardized food parcels (AVERAGE)	12	2024-01-11
1200	Nitsana	20	food	International aid agency	Standardized food parcels (AVERAGE)	12	2024-01-11
1201	Nitsana	20	food	UN aid agency	Standardized food parcels (WFP)	12	2024-01-11
1202	Nitsana	20	food	UN aid agency	Standardized food parcels (WFP)	12	2024-01-11
1203	Nitsana	20	food	UN aid agency	Standardized food parcels (WFP)	12	2024-01-11
1204	Nitsana	20	food	UN aid agency	Standardized food parcels (WFP)	12	2024-01-11
1205	Nitsana	20	food	UN aid agency	Standardized food parcels (WFP)	12	2024-01-11
1206	Nitsana	20	food	UN aid agency	Standardized food parcels (WFP)	12	2024-01-11
1207	Nitsana	20	food	UN aid agency	Standardized food parcels (WFP)	12	2024-01-11
1208	Nitsana	20	food	International aid agency	Standardized food parcels (AVERAGE)	12	2024-01-11
1209	Nitsana	20	food	International aid agency	Standardized food parcels (AVERAGE)	12	2024-01-11
1210	Kerem Shalom	20	food	International aid agency	Standardized food parcels (WCK)	12	2024-01-11
1211	Kerem Shalom	20	food	International aid agency	Standardized food parcels (WCK)	12	2024-01-11
1212	Kerem Shalom	20	food	International aid agency	Standardized food parcels (WCK)	12	2024-01-11
1213	Kerem Shalom	20	food	International aid agency	Standardized food parcels (WCK)	12	2024-01-11
1214	Kerem Shalom	20	food	International aid agency	Standardized food parcels (WCK)	12	2024-01-11
1215	Kerem Shalom	20	food	International aid agency	Standardized food parcels (WCK)	12	2024-01-11
1216	Kerem Shalom	20	food	International aid agency	Standardized food parcels (WCK)	12	2024-01-11
1217	Kerem Shalom	20	food	International aid agency	Standardized food parcels (WCK)	12	2024-01-11
1218	Kerem Shalom	20	food	International aid agency	Standardized food parcels (WCK)	12	2024-01-11
1219	Kerem Shalom	20	food	International aid agency	Standardized food parcels (WCK)	12	2024-01-11
1220	Kerem Shalom	20	food	International aid agency	Standardized food parcels (WCK)	12	2024-01-11
1221	Kerem Shalom	20	food	International aid agency	Standardized food parcels (WCK)	12	2024-01-11
1222	Kerem Shalom	20	food	International aid agency	Standardized food parcels (WCK)	12	2024-01-11
1223	Kerem Shalom	20	food	International aid agency	Standardized food parcels (WCK)	12	2024-01-11
1224	Kerem Shalom	20	food	International aid agency	Standardized food parcels (WCK)	12	2024-01-11
1225	Kerem Shalom	20	food	International aid agency	Standardized food parcels (WCK)	12	2024-01-11
1226	Kerem Shalom	20	food	International aid agency	Standardized food parcels (WCK)	12	2024-01-11
1227	Kerem Shalom	20	food	International aid agency	Standardized food parcels (WCK)	12	2024-01-11
1228	Kerem Shalom	20	food	International aid agency	Standardized food parcels (WCK)	12	2024-01-11
1229	Kerem Shalom	20	food	International aid agency	Standardized food parcels (WCK)	12	2024-01-11
1230	Kerem Shalom	20	food	International aid agency	Standardized food parcels (WCK)	12	2024-01-11
1231	Kerem Shalom	20	food	International aid agency	Standardized food parcels (WCK)	12	2024-01-11
1232	Kerem Shalom	20	food	International aid agency	Standardized food parcels (WCK)	12	2024-01-11
1233	Kerem Shalom	20	food	International aid agency	Standardized food parcels (WCK)	12	2024-01-11
1234	Kerem Shalom	20	food	International aid agency	Standardized food parcels (WCK)	12	2024-01-11
1235	Kerem Shalom	20	food	International aid agency	Standardized food parcels (WCK)	12	2024-01-11
1236	Kerem Shalom	20	food	International aid agency	Standardized food parcels (WCK)	12	2024-01-11
1237	Kerem Shalom	20	food	International aid agency	Standardized food parcels (WCK)	12	2024-01-11
1238	Kerem Shalom	20	food	International aid agency	Standardized food parcels (WCK)	12	2024-01-11
1239	Kerem Shalom	20	food	International aid agency	Standardized food parcels (WCK)	12	2024-01-11
1240	Kerem Shalom	20	food	International aid agency	Standardized food parcels (WCK)	12	2024-01-11
1241	Kerem Shalom	20	food	International aid agency	Standardized food parcels (WCK)	12	2024-01-11
1242	Kerem Shalom	20	food	International aid agency	Standardized food parcels (WCK)	12	2024-01-11
1243	Kerem Shalom	20	food	International aid agency	Standardized food parcels (WCK)	12	2024-01-11
1244	Kerem Shalom	20	food	International aid agency	Standardized food parcels (WCK)	12	2024-01-11
1245	Kerem Shalom	20	food	International aid agency	Standardized food parcels (WCK)	12	2024-01-11
1246	Kerem Shalom	20	food	International aid agency	Standardized food parcels (WCK)	12	2024-01-11
1247	Kerem Shalom	20	food	International aid agency	Standardized food parcels (WCK)	12	2024-01-11
1248	Kerem Shalom	20	food	International aid agency	Standardized food parcels (WCK)	12	2024-01-11
1249	Kerem Shalom	20	food	International aid agency	Standardized food parcels (WCK)	12	2024-01-11
1250	Kerem Shalom	20	food	International aid agency	Standardized food parcels (WCK)	12	2024-01-11
1251	Kerem Shalom	20	food	International aid agency	Standardized food parcels (WCK)	12	2024-01-11
1252	Kerem Shalom	20	food	International aid agency	Standardized food parcels (WCK)	12	2024-01-11
1253	Kerem Shalom	20	food	International aid agency	Standardized food parcels (WCK)	12	2024-01-11
1254	Kerem Shalom	20	food	International aid agency	Standardized food parcels (WCK)	12	2024-01-11
1255	Kerem Shalom	20	food	International aid agency	Standardized food parcels (WCK)	12	2024-01-11
1256	Kerem Shalom	20	food	International aid agency	Standardized food parcels (WCK)	12	2024-01-11
1257	Kerem Shalom	20	food	International aid agency	Standardized food parcels (WCK)	12	2024-01-11
1258	Kerem Shalom	20	food	International aid agency	Standardized food parcels (WCK)	12	2024-01-11
1259	Kerem Shalom	20	food	International aid agency	Standardized food parcels (WCK)	12	2024-01-11
1260	Kerem Shalom	20	food	International aid agency	Standardized food parcels (WCK)	12	2024-01-11
1261	Kerem Shalom	20	food	International aid agency	Standardized food parcels (WCK)	12	2024-01-11
1262	Kerem Shalom	20	food	International aid agency	Standardized food parcels (WCK)	12	2024-01-11
1263	Kerem Shalom	20	food	International aid agency	Standardized food parcels (WCK)	12	2024-01-11
1264	Kerem Shalom	20	food	International aid agency	Standardized food parcels (WCK)	12	2024-01-11
1265	Kerem Shalom	20	food	International aid agency	Standardized food parcels (WCK)	12	2024-01-11
1266	Kerem Shalom	20	food	International aid agency	Standardized food parcels (WCK)	12	2024-01-11
1267	Kerem Shalom	20	food	International aid agency	Standardized food parcels (WCK)	12	2024-01-11
1268	Kerem Shalom	20	food	International aid agency	Standardized food parcels (WCK)	12	2024-01-11
1269	Kerem Shalom	20	food	International aid agency	Standardized food parcels (WCK)	12	2024-01-11
1270	Kerem Shalom	20	food	International aid agency	Standardized food parcels (WCK)	12	2024-01-11
1271	Kerem Shalom	20	food	International aid agency	Standardized food parcels (WCK)	12	2024-01-11
1272	Kerem Shalom	20	food	International aid agency	Standardized food parcels (WCK)	12	2024-01-11
1273	Kerem Shalom	20	food	International aid agency	Standardized food parcels (WCK)	12	2024-01-11
1274	Kerem Shalom	20	food	International aid agency	Standardized food parcels (WCK)	12	2024-01-11
1275	Kerem Shalom	20	food	International aid agency	Standardized food parcels (WCK)	12	2024-01-11
1276	Kerem Shalom	20	food	International aid agency	Standardized food parcels (WCK)	12	2024-01-11
1277	Kerem Shalom	20	food	International aid agency	Standardized food parcels (WCK)	12	2024-01-11
1278	Kerem Shalom	20	food	International aid agency	Standardized food parcels (WCK)	12	2024-01-11
1279	Kerem Shalom	20	food	International aid agency	Standardized food parcels (WCK)	12	2024-01-11
1280	Kerem Shalom	20	food	International aid agency	Standardized food parcels (WCK)	12	2024-01-11
1281	Kerem Shalom	20	food	International aid agency	Standardized food parcels (WCK)	12	2024-01-11
1282	Kerem Shalom	20	food	International aid agency	Standardized food parcels (WCK)	12	2024-01-11
1283	Kerem Shalom	20	food	International aid agency	Standardized food parcels (WCK)	12	2024-01-11
1284	Kerem Shalom	20	food	International aid agency	Standardized food parcels (WCK)	12	2024-01-11
1285	Kerem Shalom	20	food	International aid agency	Standardized food parcels (WCK)	12	2024-01-11
1286	Kerem Shalom	20	food	International aid agency	Standardized food parcels (WCK)	12	2024-01-11
1287	Kerem Shalom	20	food	International aid agency	Standardized food parcels (WCK)	12	2024-01-11
1288	Kerem Shalom	20	food	International aid agency	Standardized food parcels (WCK)	12	2024-01-11
1289	Kerem Shalom	20	food	International aid agency	Standardized food parcels (WCK)	12	2024-01-11
1290	Kerem Shalom	20	food	International aid agency	Standardized food parcels (WCK)	12	2024-01-11
1291	Kerem Shalom	20	food	International aid agency	Standardized food parcels (WCK)	12	2024-01-11
1292	Kerem Shalom	20	food	International aid agency	Standardized food parcels (WCK)	12	2024-01-11
1293	Kerem Shalom	20	food	International aid agency	Standardized food parcels (WCK)	12	2024-01-11
1294	Kerem Shalom	20	food	International aid agency	Standardized food parcels (WCK)	12	2024-01-11
1295	Kerem Shalom	20	food	International aid agency	Standardized food parcels (WCK)	12	2024-01-11
1296	Kerem Shalom	20	food	International aid agency	Standardized food parcels (WCK)	12	2024-01-11
1297	Kerem Shalom	20	food	International aid agency	Standardized food parcels (WCK)	12	2024-01-11
1298	Kerem Shalom	20	food	International aid agency	Standardized food parcels (WCK)	12	2024-01-11
1299	Kerem Shalom	20	food	International aid agency	Standardized food parcels (WCK)	12	2024-01-11
1300	Kerem Shalom	20	food	International aid agency	Standardized food parcels (WCK)	12	2024-01-11
1301	Kerem Shalom	20	food	International aid agency	Standardized food parcels (WCK)	12	2024-01-11
1302	Kerem Shalom	20	food	International aid agency	Standardized food parcels (WCK)	12	2024-01-11
1303	Kerem Shalom	20	food	International aid agency	Standardized food parcels (WCK)	12	2024-01-11
1304	Kerem Shalom	20	food	International aid agency	Standardized food parcels (WCK)	12	2024-01-11
1305	Kerem Shalom	20	food	UN aid agency	Standardized food parcels (WFP)	12	2024-01-11
1306	Kerem Shalom	20	food	International aid agency	Standardized food parcels (WCK)	12	2024-01-11
1307	Nitsana	15	Food + Flour	International aid agency	Unstandardized food parcels	12.75	2024-01-11
1308	Nitsana	30	Food - Flour	International aid agency	flour	25.5	2024-01-11
1309	Nitsana	30	Food - Flour	International aid agency	flour	25.5	2024-01-11
1310	Nitsana	30	Food - Flour	International aid agency	flour	25.5	2024-01-11
1311	Kerem Shalom	30	Food - Flour	International aid agency	flour	25.5	2024-01-11
1312	Kerem Shalom	30	Food - Flour	UN aid agency	flour	25.5	2024-01-11
1313	Kerem Shalom	30	Food - Flour	UN aid agency	flour	25.5	2024-01-11
1314	Kerem Shalom	30	Food - Flour	UN aid agency	flour	25.5	2024-01-11
1315	Kerem Shalom	30	Food - Flour	UN aid agency	flour	25.5	2024-01-11
1316	Kerem Shalom	30	Food - Flour	UN aid agency	flour	25.5	2024-01-11
1317	Kerem Shalom	30	Food - Flour	UN aid agency	flour	25.5	2024-01-11
1318	Kerem Shalom	30	Food - Flour	UN aid agency	flour	25.5	2024-01-11
1319	Kerem Shalom	30	Food - Flour	UN aid agency	flour	25.5	2024-01-11
1320	Kerem Shalom	30	Food - Flour	UN aid agency	flour	25.5	2024-01-11
1321	Kerem Shalom	30	Food - Flour	UN aid agency	flour	25.5	2024-01-11
1322	Kerem Shalom	30	Food - Flour	UN aid agency	flour	25.5	2024-01-11
1323	Kerem Shalom	30	Food - Flour	UN aid agency	flour	25.5	2024-01-11
1324	Kerem Shalom	30	Food - Flour	UN aid agency	flour	25.5	2024-01-11
1325	Kerem Shalom	30	Food - Flour	UN aid agency	flour	25.5	2024-01-11
1326	Kerem Shalom	30	Food - Flour	UN aid agency	flour	25.5	2024-01-11
1327	Kerem Shalom	20	Food - Packages	UN aid agency	Standardized food parcels (WFP)	12	2024-01-12
1328	Kerem Shalom	20	Food - Packages	UN aid agency	Standardized food parcels (WFP)	12	2024-01-12
1329	Kerem Shalom	20	Food - Packages	UN aid agency	Standardized food parcels (WFP)	12	2024-01-12
1330	Kerem Shalom	20	Food - Packages	UN aid agency	Standardized food parcels (WFP)	12	2024-01-12
1331	Kerem Shalom	20	Food - Packages	UN aid agency	Standardized food parcels (WFP)	12	2024-01-12
1332	Kerem Shalom	20	Food - Packages	UN aid agency	Standardized food parcels (WFP)	12	2024-01-12
1333	Nitsana	20	food	International aid agency	Standardized food parcels (AVERAGE)	12	2024-01-12
1334	Nitsana	20	food	Nationalities	Standardized food parcels (AVERAGE)	12	2024-01-12
1335	Nitsana	20	food	Nationalities	Standardized food parcels (AVERAGE)	12	2024-01-12
1336	Nitsana	20	food	Nationalities	Standardized food parcels (AVERAGE)	12	2024-01-12
1337	Nitsana	20	food	Nationalities	Standardized food parcels (AVERAGE)	12	2024-01-12
1338	Nitsana	20	food	Nationalities	Standardized food parcels (AVERAGE)	12	2024-01-12
1339	Nitsana	20	food	International aid agency	Standardized food parcels (AVERAGE)	12	2024-01-12
1340	Nitsana	20	food	International aid agency	Standardized food parcels (AVERAGE)	12	2024-01-12
1341	Nitsana	20	food	International aid agency	Standardized food parcels (AVERAGE)	12	2024-01-12
1342	Nitsana	20	food	International aid agency	Standardized food parcels (AVERAGE)	12	2024-01-12
1343	Nitsana	20	food	International aid agency	Standardized food parcels (AVERAGE)	12	2024-01-12
1344	Nitsana	20	food	International aid agency	Standardized food parcels (AVERAGE)	12	2024-01-12
1345	Nitsana	20	food	International aid agency	Standardized food parcels (AVERAGE)	12	2024-01-12
1346	Nitsana	20	food	International aid agency	Standardized food parcels (AVERAGE)	12	2024-01-12
1347	Nitsana	20	food	International aid agency	Standardized food parcels (AVERAGE)	12	2024-01-12
1348	Nitsana	20	food	International aid agency	Standardized food parcels (AVERAGE)	12	2024-01-12
1349	Nitsana	20	food	International aid agency	Standardized food parcels (AVERAGE)	12	2024-01-12
1350	Nitsana	20	food	International aid agency	Standardized food parcels (AVERAGE)	12	2024-01-12
1351	Nitsana	20	food	International aid agency	Standardized food parcels (AVERAGE)	12	2024-01-12
1352	Nitsana	20	food	International aid agency	Standardized food parcels (AVERAGE)	12	2024-01-12
1353	Nitsana	20	food	International aid agency	Standardized food parcels (AVERAGE)	12	2024-01-12
1354	Nitsana	20	food	Private sector	Standardized food parcels (AVERAGE)	12	2024-01-12
1355	Nitsana	20	food	Private sector	Standardized food parcels (AVERAGE)	12	2024-01-12
1356	Nitsana	20	food	Private sector	Standardized food parcels (AVERAGE)	12	2024-01-12
1357	Nitsana	20	food	Private sector	Standardized food parcels (AVERAGE)	12	2024-01-12
1358	Nitsana	20	food	Private sector	Standardized food parcels (AVERAGE)	12	2024-01-12
1359	Nitsana	20	food	Private sector	Standardized food parcels (AVERAGE)	12	2024-01-12
1360	Nitsana	20	food	Private sector	Standardized food parcels (AVERAGE)	12	2024-01-12
1361	Nitsana	20	food	Private sector	Standardized food parcels (AVERAGE)	12	2024-01-12
1362	Kerem Shalom	20	food	UN aid agency	Standardized food parcels (WFP)	12	2024-01-12
1363	Kerem Shalom	20	food	UN aid agency	Standardized food parcels (WFP)	12	2024-01-12
1364	Kerem Shalom	20	food	International aid agency	Standardized food parcels (WCK)	12	2024-01-12
1365	Kerem Shalom	20	food	International aid agency	Standardized food parcels (WCK)	12	2024-01-12
1366	Kerem Shalom	20	food	International aid agency	Standardized food parcels (WCK)	12	2024-01-12
1367	Kerem Shalom	20	food	International aid agency	Standardized food parcels (WCK)	12	2024-01-12
1368	Kerem Shalom	20	food	International aid agency	Standardized food parcels (WCK)	12	2024-01-12
1369	Kerem Shalom	20	food	International aid agency	Standardized food parcels (WCK)	12	2024-01-12
1370	Kerem Shalom	20	food	International aid agency	Standardized food parcels (WCK)	12	2024-01-12
1371	Kerem Shalom	20	food	International aid agency	Standardized food parcels (WCK)	12	2024-01-12
1372	Kerem Shalom	20	food	International aid agency	Standardized food parcels (WCK)	12	2024-01-12
1373	Kerem Shalom	20	food	International aid agency	Standardized food parcels (WCK)	12	2024-01-12
1374	Kerem Shalom	20	food	International aid agency	Standardized food parcels (WCK)	12	2024-01-12
1375	Kerem Shalom	20	food	International aid agency	Standardized food parcels (WCK)	12	2024-01-12
1376	Kerem Shalom	20	food	International aid agency	Standardized food parcels (WCK)	12	2024-01-12
1377	Kerem Shalom	20	food	UN aid agency	Standardized food parcels (WFP)	12	2024-01-12
1378	Kerem Shalom	20	food	UN aid agency	Standardized food parcels (WFP)	12	2024-01-12
1379	Kerem Shalom	20	food	UN aid agency	Standardized food parcels (WFP)	12	2024-01-12
1380	Kerem Shalom	20	food	UN aid agency	Standardized food parcels (WFP)	12	2024-01-12
1381	Kerem Shalom	20	food	UN aid agency	Standardized food parcels (WFP)	12	2024-01-12
1382	Kerem Shalom	20	food	UN aid agency	Standardized food parcels (WFP)	12	2024-01-12
1383	Kerem Shalom	20	food	UN aid agency	Standardized food parcels (WFP)	12	2024-01-12
1384	Kerem Shalom	20	food	UN aid agency	Standardized food parcels (WFP)	12	2024-01-12
1385	Kerem Shalom	20	food	International aid agency	Standardized food parcels (WCK)	12	2024-01-12
1386	Kerem Shalom	20	Food - Pasta	UN aid agency	pasta	17	2024-01-12
1387	Nitsana	20	Food - Baby Milk	Private sector	Infant formula	17	2024-01-12
1388	Kerem Shalom	20	Food - Meat	UN aid agency	meat	17	2024-01-12
1389	Kerem Shalom	20	Food - Meat	UN aid agency	meat	17	2024-01-12
1390	Kerem Shalom	20	Food - Meat	UN aid agency	meat	17	2024-01-12
1391	Nitsana	20	Food - Rice	Nationalities	rice	17	2024-01-12
1392	Nitsana	30	Food - Flour	Private sector	flour	25.5	2024-01-12
1393	Nitsana	30	Food - Flour	Private sector	flour	25.5	2024-01-12
1394	Nitsana	30	Food - Flour	Private sector	flour	25.5	2024-01-12
1395	Nitsana	30	Food - Flour	Private sector	flour	25.5	2024-01-12
1396	Nitsana	30	Food - Flour	Private sector	flour	25.5	2024-01-12
1397	Nitsana	30	Food - Flour	Private sector	flour	25.5	2024-01-12
1398	Nitsana	30	Food - Flour	Private sector	flour	25.5	2024-01-12
1399	Nitsana	30	Food - Flour	Private sector	flour	25.5	2024-01-12
1400	Nitsana	30	Food - Flour	Private sector	flour	25.5	2024-01-12
1401	Nitsana	30	Food - Flour	Private sector	flour	25.5	2024-01-12
1402	Nitsana	30	Food - Flour	Private sector	flour	25.5	2024-01-12
1403	Nitsana	30	Food - Flour	Private sector	flour	25.5	2024-01-12
1404	Nitsana	30	Food - Flour	Private sector	flour	25.5	2024-01-12
1405	Nitsana	30	Food - Flour	Private sector	flour	25.5	2024-01-12
1406	Nitsana	30	Food - Flour	Private sector	flour	25.5	2024-01-12
1407	Nitsana	30	Food - Flour	Private sector	flour	25.5	2024-01-12
1408	Nitsana	30	Food - Flour	Private sector	flour	25.5	2024-01-12
1409	Kerem Shalom	30	Food - Flour	UN aid agency	flour	25.5	2024-01-12
1410	Kerem Shalom	30	Food - Flour	UN aid agency	flour	25.5	2024-01-12
1411	Kerem Shalom	30	Food - Flour	UN aid agency	flour	25.5	2024-01-12
1412	Kerem Shalom	30	Food - Flour	UN aid agency	flour	25.5	2024-01-12
1413	Kerem Shalom	30	Food - Flour	UN aid agency	flour	25.5	2024-01-12
1414	Kerem Shalom	30	Food - Flour	UN aid agency	flour	25.5	2024-01-12
1415	Kerem Shalom	30	Food - Flour	UN aid agency	flour	25.5	2024-01-12
1416	Kerem Shalom	30	Food - Flour	UN aid agency	flour	25.5	2024-01-12
1417	Kerem Shalom	30	Food - Flour	UN aid agency	flour	25.5	2024-01-12
1418	Kerem Shalom	30	Food - Flour	UN aid agency	flour	25.5	2024-01-12
1419	Kerem Shalom	30	Food - Flour	UN aid agency	flour	25.5	2024-01-12
1420	Kerem Shalom	30	Food - Flour	UN aid agency	flour	25.5	2024-01-12
1421	Kerem Shalom	30	Food - Flour	UN aid agency	flour	25.5	2024-01-12
1422	Kerem Shalom	30	Food - Flour	UN aid agency	flour	25.5	2024-01-12
1423	Kerem Shalom	30	Food - Flour	UN aid agency	flour	25.5	2024-01-12
1424	Kerem Shalom	30	Food - Flour	UN aid agency	flour	25.5	2024-01-12
1425	Kerem Shalom	30	Food - Flour	UN aid agency	flour	25.5	2024-01-12
1426	Kerem Shalom	30	Food - Flour	UN aid agency	flour	25.5	2024-01-12
1427	Kerem Shalom	30	Food - Flour	UN aid agency	flour	25.5	2024-01-12
1428	Kerem Shalom	30	Food - Flour	UN aid agency	flour	25.5	2024-01-12
1429	Kerem Shalom	30	Food - Flour	UN aid agency	flour	25.5	2024-01-12
1430	Kerem Shalom	30	Food - Flour	UN aid agency	flour	25.5	2024-01-12
1431	Kerem Shalom	30	Food - Flour	UN aid agency	flour	25.5	2024-01-12
1432	Kerem Shalom	30	Food - Flour	UN aid agency	flour	25.5	2024-01-12
1433	Kerem Shalom	30	Food - Flour	UN aid agency	flour	25.5	2024-01-12
1434	Kerem Shalom	30	Food - Flour	UN aid agency	flour	25.5	2024-01-12
1435	Kerem Shalom	30	Food - Flour	UN aid agency	flour	25.5	2024-01-12
1436	Kerem Shalom	30	Food - Flour	UN aid agency	flour	25.5	2024-01-12
1437	Nitsana	15	Food + Medicine	International aid agency	Standardized food parcels (mixed)	4.5	2024-01-14
1438	Nitsana	15	Food + Medicine	International aid agency	Standardized food parcels (mixed)	4.5	2024-01-14
1439	Nitsana	15	Food + Medicine	International aid agency	Standardized food parcels (mixed)	4.5	2024-01-14
1440	Nitsana	15	Food + Medicine	International aid agency	Standardized food parcels (mixed)	4.5	2024-01-14
1441	Nitsana	15	Food + Medicine	International aid agency	Standardized food parcels (mixed)	4.5	2024-01-14
1442	Nitsana	15	Food + Medicine	International aid agency	Standardized food parcels (mixed)	4.5	2024-01-14
1443	Nitsana	15	Food + Medicine	International aid agency	Standardized food parcels (mixed)	4.5	2024-01-14
1444	Nitsana	15	Food + Medicine	International aid agency	Standardized food parcels (mixed)	4.5	2024-01-14
1445	Nitsana	15	Food + Medicine	International aid agency	Standardized food parcels (mixed)	4.5	2024-01-14
1446	Nitsana	15	Food + Medicine	International aid agency	Standardized food parcels (mixed)	4.5	2024-01-14
1447	Nitsana	15	Food + Medicine	International aid agency	Standardized food parcels (mixed)	4.5	2024-01-14
1448	Kerem Shalom	15	food	UN aid agency	Standardized food parcels (WFP)	9	2024-01-14
1449	Kerem Shalom	15	food	UN aid agency	Standardized food parcels (WFP)	9	2024-01-14
1450	Kerem Shalom	15	food	UN aid agency	Standardized food parcels (WFP)	9	2024-01-14
1451	Kerem Shalom	15	food	UN aid agency	Standardized food parcels (WFP)	9	2024-01-14
1452	Kerem Shalom	15	food	UN aid agency	Standardized food parcels (WFP)	9	2024-01-14
1453	Kerem Shalom	15	food	UN aid agency	Standardized food parcels (WFP)	9	2024-01-14
1454	Kerem Shalom	15	food	UN aid agency	Standardized food parcels (WFP)	9	2024-01-14
1455	Kerem Shalom	15	food	UN aid agency	Standardized food parcels (WFP)	9	2024-01-14
1456	Kerem Shalom	15	food	UN aid agency	Standardized food parcels (WFP)	9	2024-01-14
1457	Kerem Shalom	15	food	UN aid agency	Standardized food parcels (WFP)	9	2024-01-14
1458	Kerem Shalom	15	food	UN aid agency	Standardized food parcels (WFP)	9	2024-01-14
1459	Kerem Shalom	15	food	UN aid agency	Standardized food parcels (WFP)	9	2024-01-14
1460	Kerem Shalom	15	food	UN aid agency	Standardized food parcels (WFP)	9	2024-01-14
1461	Kerem Shalom	15	food	UN aid agency	Standardized food parcels (WFP)	9	2024-01-14
1462	Kerem Shalom	15	food	UN aid agency	Standardized food parcels (WFP)	9	2024-01-14
1463	Kerem Shalom	15	food	UN aid agency	Standardized food parcels (WFP)	9	2024-01-14
1464	Kerem Shalom	15	food	UN aid agency	Standardized food parcels (WFP)	9	2024-01-14
1465	Kerem Shalom	15	food	UN aid agency	Standardized food parcels (WFP)	9	2024-01-14
1466	Kerem Shalom	15	food	UN aid agency	Standardized food parcels (WFP)	9	2024-01-14
1467	Kerem Shalom	15	food	UN aid agency	Standardized food parcels (WFP)	9	2024-01-14
1468	Kerem Shalom	15	food	UN aid agency	Standardized food parcels (WFP)	9	2024-01-14
1469	Kerem Shalom	15	food	UN aid agency	Standardized food parcels (WFP)	9	2024-01-14
1470	Kerem Shalom	15	food	UN aid agency	Standardized food parcels (WFP)	9	2024-01-14
1471	Kerem Shalom	15	food	UN aid agency	Standardized food parcels (WFP)	9	2024-01-14
1472	Nitsana	20	food	Nationalities	Standardized food parcels (AVERAGE)	12	2024-01-14
1473	Nitsana	20	food	International aid agency	Standardized food parcels (AVERAGE)	12	2024-01-14
1474	Nitsana	20	food	International aid agency	Standardized food parcels (AVERAGE)	12	2024-01-14
1475	Nitsana	20	food	International aid agency	Standardized food parcels (AVERAGE)	12	2024-01-14
1476	Nitsana	20	food	International aid agency	Standardized food parcels (AVERAGE)	12	2024-01-14
1477	Nitsana	20	food	International aid agency	Standardized food parcels (AVERAGE)	12	2024-01-14
1478	Nitsana	20	food	International aid agency	Standardized food parcels (AVERAGE)	12	2024-01-14
1479	Nitsana	20	food	International aid agency	Standardized food parcels (AVERAGE)	12	2024-01-14
1480	Nitsana	20	food	International aid agency	Standardized food parcels (AVERAGE)	12	2024-01-14
1481	Nitsana	20	food	International aid agency	Standardized food parcels (AVERAGE)	12	2024-01-14
1482	Nitsana	20	food	International aid agency	Standardized food parcels (AVERAGE)	12	2024-01-14
1483	Nitsana	20	food	International aid agency	Standardized food parcels (AVERAGE)	12	2024-01-14
1484	Nitsana	20	food	International aid agency	Standardized food parcels (AVERAGE)	12	2024-01-14
1485	Nitsana	20	food	International aid agency	Standardized food parcels (AVERAGE)	12	2024-01-14
1486	Nitsana	20	food	Private sector	Standardized food parcels (AVERAGE)	12	2024-01-14
1487	Nitsana	20	food	Private sector	Standardized food parcels (AVERAGE)	12	2024-01-14
1488	Nitsana	20	food	Private sector	Standardized food parcels (AVERAGE)	12	2024-01-14
1489	Nitsana	20	food	Private sector	Standardized food parcels (AVERAGE)	12	2024-01-14
1490	Nitsana	20	food	Private sector	Standardized food parcels (AVERAGE)	12	2024-01-14
1491	Nitsana	20	food	Private sector	Standardized food parcels (AVERAGE)	12	2024-01-14
1492	Nitsana	20	food	Private sector	Standardized food parcels (AVERAGE)	12	2024-01-14
1493	Nitsana	20	food	Private sector	Standardized food parcels (AVERAGE)	12	2024-01-14
1494	Nitsana	20	food	Private sector	Standardized food parcels (AVERAGE)	12	2024-01-14
1495	Nitsana	20	food	Private sector	Standardized food parcels (AVERAGE)	12	2024-01-14
1496	Nitsana	20	food	Private sector	Standardized food parcels (AVERAGE)	12	2024-01-14
1497	Nitsana	20	food	Private sector	Standardized food parcels (AVERAGE)	12	2024-01-14
1498	Nitsana	20	food	Private sector	Standardized food parcels (AVERAGE)	12	2024-01-14
1499	Nitsana	20	food	Private sector	Standardized food parcels (AVERAGE)	12	2024-01-14
1500	Nitsana	20	food	Private sector	Standardized food parcels (AVERAGE)	12	2024-01-14
1501	Nitsana	20	food	Private sector	Standardized food parcels (AVERAGE)	12	2024-01-14
1502	Nitsana	20	food	Private sector	Standardized food parcels (AVERAGE)	12	2024-01-14
1503	Nitsana	20	food	Private sector	Standardized food parcels (AVERAGE)	12	2024-01-14
1504	Nitsana	20	food	Private sector	Standardized food parcels (AVERAGE)	12	2024-01-14
1505	Nitsana	20	food	Private sector	Standardized food parcels (AVERAGE)	12	2024-01-14
1506	Nitsana	20	food	International aid agency	Standardized food parcels (AVERAGE)	12	2024-01-14
1507	Nitsana	20	food	International aid agency	Standardized food parcels (AVERAGE)	12	2024-01-14
1508	Nitsana	20	food	International aid agency	Standardized food parcels (AVERAGE)	12	2024-01-14
1509	Kerem Shalom	20	food	International aid agency	Standardized food parcels (WCK)	12	2024-01-14
1510	Kerem Shalom	20	food	International aid agency	Standardized food parcels (WCK)	12	2024-01-14
1511	Kerem Shalom	20	food	International aid agency	Standardized food parcels (WCK)	12	2024-01-14
1512	Kerem Shalom	20	food	International aid agency	Standardized food parcels (WCK)	12	2024-01-14
1513	Kerem Shalom	20	food	International aid agency	Standardized food parcels (WCK)	12	2024-01-14
1514	Kerem Shalom	20	food	International aid agency	Standardized food parcels (WCK)	12	2024-01-14
1515	Kerem Shalom	20	food	International aid agency	Standardized food parcels (WCK)	12	2024-01-14
1516	Kerem Shalom	20	food	International aid agency	Standardized food parcels (WCK)	12	2024-01-14
1517	Kerem Shalom	20	food	International aid agency	Standardized food parcels (WCK)	12	2024-01-14
1518	Kerem Shalom	20	food	International aid agency	Standardized food parcels (WCK)	12	2024-01-14
1519	Kerem Shalom	20	food	International aid agency	Standardized food parcels (WCK)	12	2024-01-14
1520	Kerem Shalom	20	food	International aid agency	Standardized food parcels (WCK)	12	2024-01-14
1521	Kerem Shalom	20	food	International aid agency	Standardized food parcels (WCK)	12	2024-01-14
1522	Kerem Shalom	15	Food - Flour	UN aid agency	flour	12.75	2024-01-14
1523	Nitsana	20	Food - Pasta	Nationalities	pasta	17	2024-01-14
1524	Nitsana	20	Food - Baby Milk	Private sector	Infant formula	17	2024-01-14
1525	Nitsana	20	Food - Baby Milk	Private sector	Infant formula	17	2024-01-14
1526	Nitsana	20	Food - Baby Milk	Private sector	Infant formula	17	2024-01-14
1527	Nitsana	20	Food - Biscuit	Private sector	Biscuits	17	2024-01-14
1528	Nitsana	20	Food - Biscuit	Private sector	Biscuits	17	2024-01-14
1529	Nitsana	20	Food - Biscuit	Private sector	Biscuits	17	2024-01-14
1530	Kerem Shalom	30	food	UN aid agency	Standardized food parcels (WFP)	18	2024-01-14
1531	Nitsana	30	Food - Flour	International aid agency	flour	25.5	2024-01-14
1532	Nitsana	30	Food - Flour	International aid agency	flour	25.5	2024-01-14
1533	Nitsana	30	Food - Flour	International aid agency	flour	25.5	2024-01-14
1534	Nitsana	30	Food - Flour	Private sector	flour	25.5	2024-01-14
1535	Nitsana	30	Food - Flour	Private sector	flour	25.5	2024-01-14
1536	Nitsana	30	Food - Flour	Private sector	flour	25.5	2024-01-14
1537	Nitsana	30	Food - Flour	Private sector	flour	25.5	2024-01-14
1538	Nitsana	30	Food - Flour	Private sector	flour	25.5	2024-01-14
1539	Nitsana	30	Food - Flour	Private sector	flour	25.5	2024-01-14
1540	Nitsana	30	Food - Flour	Private sector	flour	25.5	2024-01-14
1541	Nitsana	30	Food - Flour	Private sector	flour	25.5	2024-01-14
1542	Nitsana	30	Food - Flour	Private sector	flour	25.5	2024-01-14
1543	Nitsana	30	Food - Flour	Private sector	flour	25.5	2024-01-14
1544	Nitsana	30	Food - Flour	Private sector	flour	25.5	2024-01-14
1545	Nitsana	30	Food - Flour	Private sector	flour	25.5	2024-01-14
1546	Nitsana	30	Food - Flour	Private sector	flour	25.5	2024-01-14
1547	Nitsana	30	Food - Flour	Private sector	flour	25.5	2024-01-14
1548	Nitsana	30	Food - Flour	Private sector	flour	25.5	2024-01-14
1549	Nitsana	30	Food - Flour	Private sector	flour	25.5	2024-01-14
1550	Nitsana	30	Food - Flour	Private sector	flour	25.5	2024-01-14
1551	Nitsana	30	Food - Flour	Private sector	flour	25.5	2024-01-14
1552	Nitsana	30	Food - Flour	Private sector	flour	25.5	2024-01-14
1553	Nitsana	30	Food - Flour	Private sector	flour	25.5	2024-01-14
1554	Nitsana	30	Food - Flour	Private sector	flour	25.5	2024-01-14
1555	Nitsana	30	Food - Flour	Private sector	flour	25.5	2024-01-14
1556	Nitsana	30	Food - Flour	Private sector	flour	25.5	2024-01-14
1557	Nitsana	30	Food - Flour	Private sector	flour	25.5	2024-01-14
1558	Nitsana	30	Food - Flour	Private sector	flour	25.5	2024-01-14
1559	Kerem Shalom	30	Food - Flour	UN aid agency	flour	25.5	2024-01-14
1560	Kerem Shalom	30	Food - Flour	UN aid agency	flour	25.5	2024-01-14
1561	Kerem Shalom	30	Food - Flour	UN aid agency	flour	25.5	2024-01-14
1562	Kerem Shalom	30	Food - Flour	UN aid agency	flour	25.5	2024-01-14
1563	Kerem Shalom	30	Food - Flour	UN aid agency	flour	25.5	2024-01-14
1564	Kerem Shalom	30	Food - Flour	UN aid agency	flour	25.5	2024-01-14
1565	Kerem Shalom	30	Food - Flour	UN aid agency	flour	25.5	2024-01-14
1566	Kerem Shalom	30	Food - Flour	UN aid agency	flour	25.5	2024-01-14
1567	Kerem Shalom	30	Food - Flour	UN aid agency	flour	25.5	2024-01-14
1568	Kerem Shalom	30	Food - Flour	UN aid agency	flour	25.5	2024-01-14
1569	Kerem Shalom	30	Food - Flour	UN aid agency	flour	25.5	2024-01-14
1570	Kerem Shalom	30	Food - Flour	UN aid agency	flour	25.5	2024-01-14
1571	Kerem Shalom	30	Food - Flour	UN aid agency	flour	25.5	2024-01-14
1572	Kerem Shalom	30	Food - Flour	UN aid agency	flour	25.5	2024-01-14
1573	Kerem Shalom	30	Food - Flour	UN aid agency	flour	25.5	2024-01-14
1574	Kerem Shalom	30	Food - Flour	UN aid agency	flour	25.5	2024-01-14
1575	Kerem Shalom	30	Food - Flour	UN aid agency	flour	25.5	2024-01-14
1576	Kerem Shalom	30	Food - Flour	UN aid agency	flour	25.5	2024-01-14
1577	Kerem Shalom	30	Food - Flour	UN aid agency	flour	25.5	2024-01-14
1578	Kerem Shalom	30	Food - Flour	UN aid agency	flour	25.5	2024-01-14
1579	Kerem Shalom	30	Food - Flour	UN aid agency	flour	25.5	2024-01-14
1580	Kerem Shalom	30	Food - Flour	UN aid agency	flour	25.5	2024-01-14
1581	Kerem Shalom	30	Food - Flour	UN aid agency	flour	25.5	2024-01-14
1582	Kerem Shalom	30	Food - Flour	UN aid agency	flour	25.5	2024-01-14
1583	Kerem Shalom	30	Food - Flour	UN aid agency	flour	25.5	2024-01-14
1584	Kerem Shalom	30	Food - Flour	UN aid agency	flour	25.5	2024-01-14
1585	Kerem Shalom	30	Food - Flour	UN aid agency	flour	25.5	2024-01-14
1586	Kerem Shalom	30	Food - Flour	UN aid agency	flour	25.5	2024-01-14
1587	Kerem Shalom	30	Food - Flour	UN aid agency	flour	25.5	2024-01-14
1588	Kerem Shalom	30	Food - Flour	UN aid agency	flour	25.5	2024-01-14
1589	Kerem Shalom	30	Food - Flour	UN aid agency	flour	25.5	2024-01-14
1590	Kerem Shalom	30	Food - Flour	UN aid agency	flour	25.5	2024-01-14
1591	Kerem Shalom	30	Food - Flour	UN aid agency	flour	25.5	2024-01-14
1592	Kerem Shalom	30	Food - Flour	UN aid agency	flour	25.5	2024-01-14
1593	Kerem Shalom	30	Food - Flour	UN aid agency	flour	25.5	2024-01-14
1594	Kerem Shalom	30	Food - Flour	UN aid agency	flour	25.5	2024-01-14
1595	Kerem Shalom	30	Food - Flour	UN aid agency	flour	25.5	2024-01-14
1596	Kerem Shalom	30	Food - Flour	UN aid agency	flour	25.5	2024-01-14
1597	Kerem Shalom	30	Food - Flour	UN aid agency	flour	25.5	2024-01-14
1598	Kerem Shalom	30	Food - Flour	UN aid agency	flour	25.5	2024-01-14
1599	Kerem Shalom	30	Food - Flour	UN aid agency	flour	25.5	2024-01-14
1600	Kerem Shalom	30	Food - Flour	UN aid agency	flour	25.5	2024-01-14
1601	Kerem Shalom	30	Food - Flour	UN aid agency	flour	25.5	2024-01-14
1602	Kerem Shalom	30	Food - Flour	UN aid agency	flour	25.5	2024-01-14
1603	Kerem Shalom	30	Food - Flour	UN aid agency	flour	25.5	2024-01-14
1604	Kerem Shalom	30	Food - Flour	UN aid agency	flour	25.5	2024-01-14
1605	Kerem Shalom	30	Food - Flour	UN aid agency	flour	25.5	2024-01-14
1606	Kerem Shalom	30	Food - Flour	UN aid agency	flour	25.5	2024-01-14
1607	Kerem Shalom	30	Food - Flour	UN aid agency	flour	25.5	2024-01-14
1608	Kerem Shalom	30	Food - Flour	UN aid agency	flour	25.5	2024-01-14
1609	Kerem Shalom	30	Food - Flour	UN aid agency	flour	25.5	2024-01-14
1610	Kerem Shalom	30	Food - Flour	UN aid agency	flour	25.5	2024-01-14
1611	Kerem Shalom	30	Food - Flour	UN aid agency	flour	25.5	2024-01-14
1612	Kerem Shalom	30	Food - Flour	UN aid agency	flour	25.5	2024-01-14
1613	Kerem Shalom	30	Food - Flour	UN aid agency	flour	25.5	2024-01-14
1614	Kerem Shalom	30	Food - Flour	UN aid agency	flour	25.5	2024-01-14
1615	Kerem Shalom	30	Food - Flour	UN aid agency	flour	25.5	2024-01-14
1616	Kerem Shalom	30	Food - Flour	UN aid agency	flour	25.5	2024-01-14
1617	Kerem Shalom	30	Food - Flour	UN aid agency	flour	25.5	2024-01-14
1618	Kerem Shalom	30	Food - Flour	UN aid agency	flour	25.5	2024-01-14
1619	Kerem Shalom	30	Food - Flour	UN aid agency	flour	25.5	2024-01-14
1620	Kerem Shalom	30	Food - Flour	UN aid agency	flour	25.5	2024-01-14
1621	Kerem Shalom	30	Food - Flour	UN aid agency	flour	25.5	2024-01-14
1622	Kerem Shalom	30	Food - Flour	UN aid agency	flour	25.5	2024-01-14
1623	Kerem Shalom	30	Food - Flour	UN aid agency	flour	25.5	2024-01-14
1624	Kerem Shalom	30	Food - Flour	UN aid agency	flour	25.5	2024-01-14
1625	Kerem Shalom	30	Food - Flour	UN aid agency	flour	25.5	2024-01-14
1626	Kerem Shalom	30	Food - Flour	UN aid agency	flour	25.5	2024-01-14
1627	Kerem Shalom	30	Food - Flour	UN aid agency	flour	25.5	2024-01-14
1628	Kerem Shalom	30	Food - Flour	UN aid agency	flour	25.5	2024-01-14
1629	Kerem Shalom	30	Food - Flour	UN aid agency	flour	25.5	2024-01-14
1630	Kerem Shalom	30	Food - Flour	UN aid agency	flour	25.5	2024-01-14
1631	Kerem Shalom	30	Food - Flour	UN aid agency	flour	25.5	2024-01-14
1632	Kerem Shalom	30	Food - Flour	UN aid agency	flour	25.5	2024-01-14
1633	Kerem Shalom	15	Food - Food Baskets	UN aid agency	Standardized food parcels (WFP)	9	2024-01-15
1634	Kerem Shalom	15	Food - Food Baskets	UN aid agency	Standardized food parcels (WFP)	9	2024-01-15
1635	Kerem Shalom	15	food	UN aid agency	Standardized food parcels (UNRWA)	9	2024-01-15
1636	Kerem Shalom	15	food	UN aid agency	Standardized food parcels (UNRWA)	9	2024-01-15
1637	Kerem Shalom	15	food	UN aid agency	Standardized food parcels (UNRWA)	9	2024-01-15
1638	Kerem Shalom	15	food	UN aid agency	Standardized food parcels (UNRWA)	9	2024-01-15
1639	Kerem Shalom	15	food	UN aid agency	Standardized food parcels (UNRWA)	9	2024-01-15
1640	Kerem Shalom	15	food	UN aid agency	Standardized food parcels (UNRWA)	9	2024-01-15
1641	Kerem Shalom	15	food	UN aid agency	Standardized food parcels (UNRWA)	9	2024-01-15
1642	Kerem Shalom	15	food	UN aid agency	Standardized food parcels (UNRWA)	9	2024-01-15
1643	Kerem Shalom	15	food	UN aid agency	Standardized food parcels (WFP)	9	2024-01-15
1644	Kerem Shalom	15	food	UN aid agency	Standardized food parcels (WFP)	9	2024-01-15
1645	Kerem Shalom	15	food	UN aid agency	Standardized food parcels (WFP)	9	2024-01-15
1646	Kerem Shalom	15	food	UN aid agency	Standardized food parcels (WFP)	9	2024-01-15
1647	Kerem Shalom	15	food	UN aid agency	Standardized food parcels (WFP)	9	2024-01-15
1648	Kerem Shalom	15	food	UN aid agency	Standardized food parcels (WFP)	9	2024-01-15
1649	Kerem Shalom	15	food	UN aid agency	Standardized food parcels (WFP)	9	2024-01-15
1650	Kerem Shalom	15	food	UN aid agency	Standardized food parcels (WFP)	9	2024-01-15
1651	Kerem Shalom	15	food	UN aid agency	Standardized food parcels (WFP)	9	2024-01-15
1652	Kerem Shalom	15	food	UN aid agency	Standardized food parcels (WFP)	9	2024-01-15
1653	Kerem Shalom	15	food	UN aid agency	Standardized food parcels (WFP)	9	2024-01-15
1654	Kerem Shalom	15	food	UN aid agency	Standardized food parcels (WFP)	9	2024-01-15
1655	Kerem Shalom	15	food	UN aid agency	Standardized food parcels (WFP)	9	2024-01-15
1656	Kerem Shalom	15	food	UN aid agency	Standardized food parcels (WFP)	9	2024-01-15
1657	Kerem Shalom	15	food	UN aid agency	Standardized food parcels (WFP)	9	2024-01-15
1658	Kerem Shalom	15	food	UN aid agency	Standardized food parcels (WFP)	9	2024-01-15
1659	Kerem Shalom	15	food	UN aid agency	Standardized food parcels (WFP)	9	2024-01-15
1660	Kerem Shalom	15	food	UN aid agency	Standardized food parcels (WFP)	9	2024-01-15
1661	Kerem Shalom	15	food	UN aid agency	Standardized food parcels (WFP)	9	2024-01-15
1662	Kerem Shalom	15	food	UN aid agency	Standardized food parcels (WFP)	9	2024-01-15
1663	Kerem Shalom	15	food	UN aid agency	Standardized food parcels (WFP)	9	2024-01-15
1664	Kerem Shalom	15	food	UN aid agency	Standardized food parcels (WFP)	9	2024-01-15
1665	Kerem Shalom	15	food	UN aid agency	Standardized food parcels (WFP)	9	2024-01-15
1666	Kerem Shalom	15	food	UN aid agency	Standardized food parcels (WFP)	9	2024-01-15
1667	Kerem Shalom	15	food	UN aid agency	Standardized food parcels (WFP)	9	2024-01-15
1668	Kerem Shalom	15	food	UN aid agency	Standardized food parcels (WFP)	9	2024-01-15
1669	Kerem Shalom	15	food	UN aid agency	Standardized food parcels (WFP)	9	2024-01-15
1670	Kerem Shalom	15	food	UN aid agency	Standardized food parcels (WFP)	9	2024-01-15
1671	Kerem Shalom	15	food	UN aid agency	Standardized food parcels (WFP)	9	2024-01-15
1672	Kerem Shalom	15	food	UN aid agency	Standardized food parcels (WFP)	9	2024-01-15
1673	Kerem Shalom	15	food	UN aid agency	Standardized food parcels (WFP)	9	2024-01-15
1674	Kerem Shalom	15	food	UN aid agency	Standardized food parcels (WFP)	9	2024-01-15
1675	Kerem Shalom	15	food	UN aid agency	Standardized food parcels (WFP)	9	2024-01-15
1676	Kerem Shalom	15	food	UN aid agency	Standardized food parcels (WFP)	9	2024-01-15
1677	Kerem Shalom	15	food	UN aid agency	Standardized food parcels (WFP)	9	2024-01-15
1678	Kerem Shalom	15	food	UN aid agency	Standardized food parcels (WFP)	9	2024-01-15
1679	Kerem Shalom	15	food	UN aid agency	Standardized food parcels (WFP)	9	2024-01-15
1680	Kerem Shalom	15	food	UN aid agency	Standardized food parcels (WFP)	9	2024-01-15
1681	Kerem Shalom	15	food	UN aid agency	Standardized food parcels (WFP)	9	2024-01-15
1682	Kerem Shalom	15	food	UN aid agency	Standardized food parcels (WFP)	9	2024-01-15
1683	Kerem Shalom	15	food	UN aid agency	Standardized food parcels (WFP)	9	2024-01-15
1684	Kerem Shalom	15	food	UN aid agency	Standardized food parcels (WFP)	9	2024-01-15
1685	Kerem Shalom	15	food	UN aid agency	Standardized food parcels (WFP)	9	2024-01-15
1686	Kerem Shalom	15	food	UN aid agency	Standardized food parcels (WFP)	9	2024-01-15
1687	Kerem Shalom	15	food	UN aid agency	Standardized food parcels (WFP)	9	2024-01-15
1688	Kerem Shalom	15	food	UN aid agency	Standardized food parcels (WFP)	9	2024-01-15
1689	Kerem Shalom	15	food	UN aid agency	Standardized food parcels (WFP)	9	2024-01-15
1690	Kerem Shalom	15	food	UN aid agency	Standardized food parcels (WFP)	9	2024-01-15
1691	Kerem Shalom	15	food	UN aid agency	Standardized food parcels (WFP)	9	2024-01-15
1692	Kerem Shalom	15	food	UN aid agency	Standardized food parcels (WFP)	9	2024-01-15
1693	Kerem Shalom	15	food	UN aid agency	Standardized food parcels (WFP)	9	2024-01-15
1694	Kerem Shalom	15	food	UN aid agency	Standardized food parcels (WFP)	9	2024-01-15
1695	Kerem Shalom	15	food	UN aid agency	Standardized food parcels (WFP)	9	2024-01-15
1696	Kerem Shalom	15	food	UN aid agency	Standardized food parcels (WFP)	9	2024-01-15
1697	Kerem Shalom	15	food	UN aid agency	Standardized food parcels (WFP)	9	2024-01-15
1698	Kerem Shalom	15	food	UN aid agency	Standardized food parcels (WFP)	9	2024-01-15
1699	Kerem Shalom	15	food	UN aid agency	Standardized food parcels (WFP)	9	2024-01-15
1700	Kerem Shalom	15	food	UN aid agency	Standardized food parcels (WFP)	9	2024-01-15
1701	Kerem Shalom	15	food	UN aid agency	Standardized food parcels (WFP)	9	2024-01-15
1702	Kerem Shalom	15	food	UN aid agency	Standardized food parcels (WFP)	9	2024-01-15
1703	Kerem Shalom	15	food	UN aid agency	Standardized food parcels (WFP)	9	2024-01-15
1704	Kerem Shalom	15	food	UN aid agency	Standardized food parcels (WFP)	9	2024-01-15
1705	Nitsana	20	Food - Food Baskets	Private sector	Standardized food parcels (AVERAGE)	12	2024-01-15
1706	Nitsana	20	food	Nationalities	Standardized food parcels (AVERAGE)	12	2024-01-15
1707	Nitsana	20	food	Nationalities	Standardized food parcels (AVERAGE)	12	2024-01-15
1708	Nitsana	20	food	Nationalities	Standardized food parcels (AVERAGE)	12	2024-01-15
1709	Nitsana	20	food	International aid agency	Standardized food parcels (AVERAGE)	12	2024-01-15
1710	Nitsana	20	food	International aid agency	Standardized food parcels (AVERAGE)	12	2024-01-15
1711	Nitsana	20	food	International aid agency	Standardized food parcels (AVERAGE)	12	2024-01-15
1712	Nitsana	20	food	International aid agency	Standardized food parcels (AVERAGE)	12	2024-01-15
1713	Nitsana	20	food	International aid agency	Standardized food parcels (AVERAGE)	12	2024-01-15
1714	Nitsana	20	food	International aid agency	Standardized food parcels (AVERAGE)	12	2024-01-15
1715	Nitsana	20	food	International aid agency	Standardized food parcels (AVERAGE)	12	2024-01-15
1716	Nitsana	20	food	International aid agency	Standardized food parcels (AVERAGE)	12	2024-01-15
1717	Nitsana	20	food	International aid agency	Standardized food parcels (AVERAGE)	12	2024-01-15
1718	Nitsana	20	food	International aid agency	Standardized food parcels (AVERAGE)	12	2024-01-15
1719	Nitsana	20	food	Private sector	Standardized food parcels (AVERAGE)	12	2024-01-15
1720	Nitsana	20	food	Private sector	Standardized food parcels (AVERAGE)	12	2024-01-15
1721	Nitsana	20	food	Private sector	Standardized food parcels (AVERAGE)	12	2024-01-15
1722	Nitsana	20	food	Private sector	Standardized food parcels (AVERAGE)	12	2024-01-15
1723	Nitsana	20	food	Private sector	Standardized food parcels (AVERAGE)	12	2024-01-15
1724	Nitsana	20	food	Private sector	Standardized food parcels (AVERAGE)	12	2024-01-15
1725	Nitsana	20	food	Private sector	Standardized food parcels (AVERAGE)	12	2024-01-15
1726	Nitsana	20	food	Private sector	Standardized food parcels (AVERAGE)	12	2024-01-15
1727	Nitsana	20	food	Private sector	Standardized food parcels (AVERAGE)	12	2024-01-15
1728	Nitsana	20	food	Private sector	Standardized food parcels (AVERAGE)	12	2024-01-15
1729	Nitsana	20	food	Private sector	Standardized food parcels (AVERAGE)	12	2024-01-15
1730	Nitsana	20	food	Private sector	Standardized food parcels (AVERAGE)	12	2024-01-15
1731	Nitsana	20	food	Private sector	Standardized food parcels (AVERAGE)	12	2024-01-15
1732	Nitsana	20	food	Private sector	Standardized food parcels (AVERAGE)	12	2024-01-15
1733	Nitsana	20	food	Private sector	Standardized food parcels (AVERAGE)	12	2024-01-15
1734	Nitsana	20	food	Private sector	Standardized food parcels (AVERAGE)	12	2024-01-15
1735	Nitsana	20	food	Private sector	Standardized food parcels (AVERAGE)	12	2024-01-15
1736	Nitsana	20	food	Private sector	Standardized food parcels (AVERAGE)	12	2024-01-15
1737	Nitsana	20	food	Private sector	Standardized food parcels (AVERAGE)	12	2024-01-15
1738	Nitsana	20	food	Private sector	Standardized food parcels (AVERAGE)	12	2024-01-15
1739	Nitsana	20	food	Private sector	Standardized food parcels (AVERAGE)	12	2024-01-15
1740	Nitsana	20	food	Private sector	Standardized food parcels (AVERAGE)	12	2024-01-15
1741	Nitsana	20	food	International aid agency	Standardized food parcels (AVERAGE)	12	2024-01-15
1742	Kerem Shalom	20	food	International aid agency	Standardized food parcels (WCK)	12	2024-01-15
1743	Kerem Shalom	20	food	International aid agency	Standardized food parcels (WCK)	12	2024-01-15
1744	Kerem Shalom	20	food	International aid agency	Standardized food parcels (WCK)	12	2024-01-15
1745	Kerem Shalom	20	food	International aid agency	Standardized food parcels (WCK)	12	2024-01-15
1746	Kerem Shalom	20	food	International aid agency	Standardized food parcels (WCK)	12	2024-01-15
1747	Kerem Shalom	20	food	International aid agency	Standardized food parcels (WCK)	12	2024-01-15
1748	Kerem Shalom	20	food	International aid agency	Standardized food parcels (WCK)	12	2024-01-15
1749	Kerem Shalom	20	food	International aid agency	Standardized food parcels (WCK)	12	2024-01-15
1750	Kerem Shalom	20	food	International aid agency	Standardized food parcels (WCK)	12	2024-01-15
1751	Kerem Shalom	20	food	International aid agency	Standardized food parcels (WCK)	12	2024-01-15
1752	Kerem Shalom	20	food	International aid agency	Standardized food parcels (WCK)	12	2024-01-15
1753	Kerem Shalom	20	food	International aid agency	Standardized food parcels (WCK)	12	2024-01-15
1754	Kerem Shalom	20	food	International aid agency	Standardized food parcels (WCK)	12	2024-01-15
1755	Kerem Shalom	20	food	International aid agency	Standardized food parcels (WCK)	12	2024-01-15
1756	Kerem Shalom	20	food	International aid agency	Standardized food parcels (WCK)	12	2024-01-15
1757	Kerem Shalom	20	food	International aid agency	Standardized food parcels (WCK)	12	2024-01-15
1758	Kerem Shalom	20	food	International aid agency	Standardized food parcels (WCK)	12	2024-01-15
1759	Kerem Shalom	20	food	International aid agency	Standardized food parcels (WCK)	12	2024-01-15
1760	Kerem Shalom	20	food	International aid agency	Standardized food parcels (WCK)	12	2024-01-15
1761	Kerem Shalom	20	Food - Yeast	International aid agency	Variety of spices	17	2024-01-15
1762	Nitsana	20	Food - Pasta	Nationalities	pasta	17	2024-01-15
1763	Nitsana	20	Food - Canned Chicken	UN aid agency	chicken	17	2024-01-15
1764	Nitsana	20	Food - Canned Chicken	UN aid agency	chicken	17	2024-01-15
1765	Nitsana	20	Food - Canned Chicken	UN aid agency	chicken	17	2024-01-15
1766	Nitsana	20	Food - Canned Chicken	UN aid agency	chicken	17	2024-01-15
1767	Nitsana	20	Food - Canned Chicken	UN aid agency	chicken	17	2024-01-15
1768	Nitsana	20	Food - Soft drinks	Private sector	variety of sweet drinks	17	2024-01-15
1769	Nitsana	20	Food - Juice	Private sector	juice	17	2024-01-15
1770	Nitsana	20	Food - Juice	Private sector	juice	17	2024-01-15
1771	Nitsana	20	Food - Juice	Private sector	juice	17	2024-01-15
1772	Nitsana	20	Food - Ready to Eat	UN aid agency	Cooked meals	17	2024-01-15
1773	Nitsana	20	Food - Ready to Eat	UN aid agency	Cooked meals	17	2024-01-15
1774	Nitsana	20	Food - Ready to Eat	UN aid agency	Cooked meals	17	2024-01-15
1775	Nitsana	20	Food - Ready to Eat	UN aid agency	Cooked meals	17	2024-01-15
1776	Nitsana	20	Food - Ready to Eat	UN aid agency	Cooked meals	17	2024-01-15
1777	Nitsana	20	Food - Ready to Eat	UN aid agency	Cooked meals	17	2024-01-15
1778	Nitsana	20	Food - Ready to Eat	UN aid agency	Cooked meals	17	2024-01-15
1779	Nitsana	20	Food - Ready to Eat	UN aid agency	Cooked meals	17	2024-01-15
1780	Nitsana	20	Food - Ready to Eat	UN aid agency	Cooked meals	17	2024-01-15
1781	Nitsana	20	Food - Ready to Eat	UN aid agency	Cooked meals	17	2024-01-15
1782	Nitsana	20	Food - Ready to Eat	UN aid agency	Cooked meals	17	2024-01-15
1783	Nitsana	20	Food - Ready to Eat	UN aid agency	Cooked meals	17	2024-01-15
1784	Nitsana	20	Food - Ready to Eat	UN aid agency	Cooked meals	17	2024-01-15
1785	Nitsana	20	Food - Ready to Eat	UN aid agency	Cooked meals	17	2024-01-15
1786	Nitsana	20	Food - Canned Meat	UN aid agency	Canned meat	17	2024-01-15
1787	Nitsana	20	Food - Canned Meat	UN aid agency	Canned meat	17	2024-01-15
1788	Nitsana	20	Food - Canned Meat	UN aid agency	Canned meat	17	2024-01-15
1789	Nitsana	20	Food - Canned Meat	UN aid agency	Canned meat	17	2024-01-15
1790	Nitsana	20	Food - Canned Meat	UN aid agency	Canned meat	17	2024-01-15
1791	Nitsana	20	Food - Canned Meat	UN aid agency	Canned meat	17	2024-01-15
1792	Nitsana	20	Food - Dairy products	Private sector	Variety of dairy products	17	2024-01-15
1793	Nitsana	20	Food - Dairy products	Private sector	Variety of dairy products	17	2024-01-15
1794	Nitsana	20	Food - Dairy products	Private sector	Variety of dairy products	17	2024-01-15
1795	Nitsana	30	Food - Flour	Private sector	flour	25.5	2024-01-15
1796	Nitsana	30	Food - Flour	Private sector	flour	25.5	2024-01-15
1797	Nitsana	30	Food - Flour	Private sector	flour	25.5	2024-01-15
1798	Nitsana	30	Food - Flour	Private sector	flour	25.5	2024-01-15
1799	Nitsana	30	Food - Flour	Private sector	flour	25.5	2024-01-15
1800	Nitsana	30	Food - Flour	Private sector	flour	25.5	2024-01-15
1801	Nitsana	30	Food - Flour	Private sector	flour	25.5	2024-01-15
1802	Nitsana	30	Food - Flour	Private sector	flour	25.5	2024-01-15
1803	Nitsana	30	Food - Flour	Private sector	flour	25.5	2024-01-15
1804	Nitsana	30	Food - Flour	Private sector	flour	25.5	2024-01-15
1805	Nitsana	30	Food - Flour	Private sector	flour	25.5	2024-01-15
1806	Nitsana	30	Food - Flour	Private sector	flour	25.5	2024-01-15
1807	Nitsana	30	Food - Flour	Nationalities	flour	25.5	2024-01-15
1808	Nitsana	30	Food - Flour	Nationalities	flour	25.5	2024-01-15
1809	Nitsana	30	Food - Flour	International aid agency	flour	25.5	2024-01-15
1810	Nitsana	30	Food - Flour	Nationalities	flour	25.5	2024-01-15
1811	Nitsana	30	Food - Flour	International aid agency	flour	25.5	2024-01-15
1812	Kerem Shalom	30	Food - Flour	International aid agency	flour	25.5	2024-01-15
1813	Kerem Shalom	30	Food - Flour	UN aid agency	flour	25.5	2024-01-15
1814	Kerem Shalom	30	Food - Flour	UN aid agency	flour	25.5	2024-01-15
1815	Kerem Shalom	30	Food - Flour	UN aid agency	flour	25.5	2024-01-15
1816	Kerem Shalom	30	Food - Flour	UN aid agency	flour	25.5	2024-01-15
1817	Nitsana	15	involved	International aid agency	Standardized food parcels (mixed)	4.5	2024-01-16
1818	Nitsana	15	involved	International aid agency	Standardized food parcels (mixed)	4.5	2024-01-16
1819	Nitsana	15	involved	International aid agency	Standardized food parcels (mixed)	4.5	2024-01-16
1820	Nitsana	15	involved	International aid agency	Standardized food parcels (mixed)	4.5	2024-01-16
1821	Nitsana	15	involved	International aid agency	Standardized food parcels (mixed)	4.5	2024-01-16
1822	Kerem Shalom	15	Food - Food Baskets	UN aid agency	Standardized food parcels (WFP)	9	2024-01-16
1823	Kerem Shalom	15	Food - Food Baskets	UN aid agency	Standardized food parcels (WFP)	9	2024-01-16
1824	Kerem Shalom	15	food	UN aid agency	Standardized food parcels (WFP)	9	2024-01-16
1825	Kerem Shalom	15	food	UN aid agency	Standardized food parcels (WFP)	9	2024-01-16
1826	Kerem Shalom	15	food	UN aid agency	Standardized food parcels (WFP)	9	2024-01-16
1827	Kerem Shalom	15	food	UN aid agency	Standardized food parcels (WFP)	9	2024-01-16
1828	Kerem Shalom	15	food	UN aid agency	Standardized food parcels (WFP)	9	2024-01-16
1829	Kerem Shalom	15	food	UN aid agency	Standardized food parcels (WFP)	9	2024-01-16
1830	Kerem Shalom	15	food	UN aid agency	Standardized food parcels (WFP)	9	2024-01-16
1831	Kerem Shalom	15	food	UN aid agency	Standardized food parcels (WFP)	9	2024-01-16
1832	Kerem Shalom	15	food	UN aid agency	Standardized food parcels (WFP)	9	2024-01-16
1833	Kerem Shalom	15	food	UN aid agency	Standardized food parcels (WFP)	9	2024-01-16
1834	Kerem Shalom	15	food	UN aid agency	Standardized food parcels (WFP)	9	2024-01-16
1835	Kerem Shalom	15	food	UN aid agency	Standardized food parcels (WFP)	9	2024-01-16
1836	Kerem Shalom	15	food	UN aid agency	Standardized food parcels (WFP)	9	2024-01-16
1837	Kerem Shalom	15	food	UN aid agency	Standardized food parcels (WFP)	9	2024-01-16
1838	Kerem Shalom	15	food	UN aid agency	Standardized food parcels (WFP)	9	2024-01-16
1839	Kerem Shalom	15	food	UN aid agency	Standardized food parcels (WFP)	9	2024-01-16
1840	Kerem Shalom	15	food	UN aid agency	Standardized food parcels (WFP)	9	2024-01-16
1841	Kerem Shalom	15	food	UN aid agency	Standardized food parcels (WFP)	9	2024-01-16
1842	Kerem Shalom	15	food	UN aid agency	Standardized food parcels (WFP)	9	2024-01-16
1843	Kerem Shalom	15	food	UN aid agency	Standardized food parcels (WFP)	9	2024-01-16
1844	Kerem Shalom	15	food	UN aid agency	Standardized food parcels (WFP)	9	2024-01-16
1845	Kerem Shalom	15	food	UN aid agency	Standardized food parcels (WFP)	9	2024-01-16
1846	Kerem Shalom	15	food	UN aid agency	Standardized food parcels (AVERAGE)	9	2024-01-16
1847	Kerem Shalom	15	food	UN aid agency	Standardized food parcels (WFP)	9	2024-01-16
1848	Kerem Shalom	15	food	UN aid agency	Standardized food parcels (WFP)	9	2024-01-16
1849	Kerem Shalom	15	food	UN aid agency	Standardized food parcels (WFP)	9	2024-01-16
1850	Kerem Shalom	15	food	UN aid agency	Standardized food parcels (WFP)	9	2024-01-16
1851	Kerem Shalom	15	food	UN aid agency	Standardized food parcels (WFP)	9	2024-01-16
1852	Kerem Shalom	15	food	UN aid agency	Standardized food parcels (WFP)	9	2024-01-16
1853	Kerem Shalom	15	food	UN aid agency	Standardized food parcels (WFP)	9	2024-01-16
1854	Kerem Shalom	15	food	UN aid agency	Standardized food parcels (WFP)	9	2024-01-16
1855	Kerem Shalom	15	food	UN aid agency	Standardized food parcels (WFP)	9	2024-01-16
1856	Kerem Shalom	15	food	UN aid agency	Standardized food parcels (WFP)	9	2024-01-16
1857	Kerem Shalom	15	food	UN aid agency	Standardized food parcels (WFP)	9	2024-01-16
1858	Kerem Shalom	15	food	UN aid agency	Standardized food parcels (WFP)	9	2024-01-16
1859	Kerem Shalom	15	food	UN aid agency	Standardized food parcels (WFP)	9	2024-01-16
1860	Kerem Shalom	15	food	UN aid agency	Standardized food parcels (WFP)	9	2024-01-16
1861	Kerem Shalom	15	food	UN aid agency	Standardized food parcels (WFP)	9	2024-01-16
1862	Kerem Shalom	15	food	UN aid agency	Standardized food parcels (WFP)	9	2024-01-16
1863	Kerem Shalom	15	food	UN aid agency	Standardized food parcels (WFP)	9	2024-01-16
1864	Kerem Shalom	15	food	UN aid agency	Standardized food parcels (WFP)	9	2024-01-16
1865	Kerem Shalom	15	food	UN aid agency	Standardized food parcels (WFP)	9	2024-01-16
1866	Kerem Shalom	15	food	UN aid agency	Standardized food parcels (WFP)	9	2024-01-16
1867	Kerem Shalom	15	food	UN aid agency	Standardized food parcels (WFP)	9	2024-01-16
1868	Kerem Shalom	15	food	UN aid agency	Standardized food parcels (WFP)	9	2024-01-16
1869	Kerem Shalom	15	food	UN aid agency	Standardized food parcels (WFP)	9	2024-01-16
1870	Kerem Shalom	15	food	UN aid agency	Standardized food parcels (WFP)	9	2024-01-16
1871	Kerem Shalom	15	food	UN aid agency	Standardized food parcels (WFP)	9	2024-01-16
1872	Kerem Shalom	15	food	UN aid agency	Standardized food parcels (WFP)	9	2024-01-16
1873	Kerem Shalom	15	food	UN aid agency	Standardized food parcels (WFP)	9	2024-01-16
1874	Kerem Shalom	15	food	UN aid agency	Standardized food parcels (WFP)	9	2024-01-16
1875	Kerem Shalom	15	food	UN aid agency	Standardized food parcels (WFP)	9	2024-01-16
1876	Kerem Shalom	15	food	UN aid agency	Standardized food parcels (WFP)	9	2024-01-16
1877	Kerem Shalom	15	food	UN aid agency	Standardized food parcels (WFP)	9	2024-01-16
1878	Nitsana	20	food	Nationalities	Standardized food parcels (AVERAGE)	12	2024-01-16
1879	Nitsana	20	food	Private sector	Standardized food parcels (AVERAGE)	12	2024-01-16
1880	Nitsana	20	food	Private sector	Standardized food parcels (AVERAGE)	12	2024-01-16
1881	Nitsana	20	food	Private sector	Standardized food parcels (AVERAGE)	12	2024-01-16
1882	Nitsana	20	food	Private sector	Standardized food parcels (AVERAGE)	12	2024-01-16
1883	Nitsana	20	food	Private sector	Standardized food parcels (AVERAGE)	12	2024-01-16
1884	Nitsana	20	food	Private sector	Standardized food parcels (AVERAGE)	12	2024-01-16
1885	Nitsana	20	food	Private sector	Standardized food parcels (AVERAGE)	12	2024-01-16
1886	Nitsana	20	food	Private sector	Standardized food parcels (AVERAGE)	12	2024-01-16
1887	Nitsana	20	food	Private sector	Standardized food parcels (AVERAGE)	12	2024-01-16
1888	Nitsana	20	food	Private sector	Standardized food parcels (AVERAGE)	12	2024-01-16
1889	Nitsana	20	food	Private sector	Standardized food parcels (AVERAGE)	12	2024-01-16
1890	Nitsana	20	food	Private sector	Standardized food parcels (AVERAGE)	12	2024-01-16
1891	Nitsana	20	food	Private sector	Standardized food parcels (AVERAGE)	12	2024-01-16
1892	Nitsana	20	food	Private sector	Standardized food parcels (AVERAGE)	12	2024-01-16
1893	Nitsana	20	food	Private sector	Standardized food parcels (AVERAGE)	12	2024-01-16
1894	Nitsana	20	food	Private sector	Standardized food parcels (AVERAGE)	12	2024-01-16
1895	Nitsana	20	food	International aid agency	Standardized food parcels (AVERAGE)	12	2024-01-16
1896	Nitsana	20	food	International aid agency	Standardized food parcels (AVERAGE)	12	2024-01-16
1897	Nitsana	20	food	International aid agency	Standardized food parcels (AVERAGE)	12	2024-01-16
1898	Nitsana	20	food	International aid agency	Standardized food parcels (AVERAGE)	12	2024-01-16
1899	Nitsana	20	food	International aid agency	Standardized food parcels (AVERAGE)	12	2024-01-16
1900	Nitsana	20	food	International aid agency	Standardized food parcels (AVERAGE)	12	2024-01-16
1901	Nitsana	20	food	International aid agency	Standardized food parcels (AVERAGE)	12	2024-01-16
1902	Nitsana	20	food	International aid agency	Standardized food parcels (AVERAGE)	12	2024-01-16
1903	Nitsana	20	food	International aid agency	Standardized food parcels (AVERAGE)	12	2024-01-16
1904	Nitsana	20	food	International aid agency	Standardized food parcels (AVERAGE)	12	2024-01-16
1905	Nitsana	20	food	International aid agency	Standardized food parcels (AVERAGE)	12	2024-01-16
1906	Nitsana	20	food	Nationalities	Standardized food parcels (AVERAGE)	12	2024-01-16
1907	Nitsana	20	food	Nationalities	Standardized food parcels (AVERAGE)	12	2024-01-16
1908	Nitsana	20	food	Nationalities	Standardized food parcels (AVERAGE)	12	2024-01-16
1909	Nitsana	20	food	Nationalities	Standardized food parcels (AVERAGE)	12	2024-01-16
1910	Nitsana	20	food	International aid agency	Standardized food parcels (AVERAGE)	12	2024-01-16
1911	Nitsana	20	food	Nationalities	Standardized food parcels (AVERAGE)	12	2024-01-16
1912	Nitsana	20	food	Private sector	Standardized food parcels (AVERAGE)	12	2024-01-16
1913	Nitsana	20	food	Private sector	Standardized food parcels (AVERAGE)	12	2024-01-16
1914	Nitsana	20	food	International aid agency	Standardized food parcels (AVERAGE)	12	2024-01-16
1915	Nitsana	20	food	International aid agency	Standardized food parcels (AVERAGE)	12	2024-01-16
1916	Kerem Shalom	20	food	International aid agency	Standardized food parcels (WCK)	12	2024-01-16
1917	Kerem Shalom	20	food	International aid agency	Standardized food parcels (WCK)	12	2024-01-16
1918	Kerem Shalom	20	food	International aid agency	Standardized food parcels (WCK)	12	2024-01-16
1919	Kerem Shalom	20	food	International aid agency	Standardized food parcels (WCK)	12	2024-01-16
1920	Kerem Shalom	20	food	International aid agency	Standardized food parcels (WCK)	12	2024-01-16
1921	Kerem Shalom	20	food	International aid agency	Standardized food parcels (WCK)	12	2024-01-16
1922	Kerem Shalom	20	food	International aid agency	Standardized food parcels (WCK)	12	2024-01-16
1923	Kerem Shalom	20	food	International aid agency	Standardized food parcels (WCK)	12	2024-01-16
1924	Kerem Shalom	20	food	International aid agency	Standardized food parcels (WCK)	12	2024-01-16
1925	Kerem Shalom	20	food	International aid agency	Standardized food parcels (WCK)	12	2024-01-16
1926	Kerem Shalom	20	food	International aid agency	Standardized food parcels (WCK)	12	2024-01-16
1927	Kerem Shalom	20	food	International aid agency	Standardized food parcels (WCK)	12	2024-01-16
1928	Nitsana	15	Mixed - Empty	International aid agency	Cracker	12.75	2024-01-16
1929	Nitsana	15	Mixed - Empty	International aid agency	Cracker	12.75	2024-01-16
1930	Nitsana	20	Food - Bread	International aid agency	bread	17	2024-01-16
1931	Nitsana	30	Food - Flour	Private sector	flour	25.5	2024-01-16
1932	Nitsana	30	Food - Flour	Private sector	flour	25.5	2024-01-16
1933	Nitsana	30	Food - Flour	Private sector	flour	25.5	2024-01-16
1934	Nitsana	30	Food - Flour	Private sector	flour	25.5	2024-01-16
1935	Nitsana	30	Food - Flour	Private sector	flour	25.5	2024-01-16
1936	Nitsana	30	Food - Flour	Private sector	flour	25.5	2024-01-16
1937	Nitsana	30	Food - Flour	Private sector	flour	25.5	2024-01-16
1938	Nitsana	30	Food - Flour	Private sector	flour	25.5	2024-01-16
1939	Nitsana	30	Food - Flour	Private sector	flour	25.5	2024-01-16
1940	Nitsana	30	Food - Flour	Private sector	flour	25.5	2024-01-16
1941	Nitsana	30	Food - Flour	Private sector	flour	25.5	2024-01-16
1942	Nitsana	30	Food - Flour	Private sector	flour	25.5	2024-01-16
1943	Nitsana	30	Food - Flour	Private sector	flour	25.5	2024-01-16
1944	Nitsana	30	Food - Flour	Private sector	flour	25.5	2024-01-16
1945	Nitsana	30	Food - Flour	Private sector	flour	25.5	2024-01-16
1946	Nitsana	30	Food - Flour	Private sector	flour	25.5	2024-01-16
1947	Nitsana	30	Food - Flour	Private sector	flour	25.5	2024-01-16
1948	Nitsana	30	Food - Flour	Private sector	flour	25.5	2024-01-16
1949	Nitsana	30	Food - Flour	Private sector	flour	25.5	2024-01-16
1950	Kerem Shalom	30	Food - Flour	UN aid agency	flour	25.5	2024-01-16
1951	Kerem Shalom	30	Food - Flour	UN aid agency	flour	25.5	2024-01-16
1952	Kerem Shalom	30	Food - Flour	UN aid agency	flour	25.5	2024-01-16
1953	Kerem Shalom	30	Food - Flour	UN aid agency	flour	25.5	2024-01-16
1954	Kerem Shalom	30	Food - Flour	UN aid agency	flour	25.5	2024-01-16
1955	Kerem Shalom	30	Food - Flour	UN aid agency	flour	25.5	2024-01-16
1956	Kerem Shalom	30	Food - Flour	UN aid agency	flour	25.5	2024-01-16
1957	Kerem Shalom	30	Food - Flour	UN aid agency	flour	25.5	2024-01-16
1958	Kerem Shalom	30	Food - Flour	UN aid agency	flour	25.5	2024-01-16
1959	Kerem Shalom	30	Food - Flour	UN aid agency	flour	25.5	2024-01-16
1960	Kerem Shalom	30	Food - Flour	UN aid agency	flour	25.5	2024-01-16
1961	Kerem Shalom	30	Food - Flour	UN aid agency	flour	25.5	2024-01-16
1962	Kerem Shalom	30	Food - Flour	UN aid agency	flour	25.5	2024-01-16
1963	Kerem Shalom	30	Food - Flour	UN aid agency	flour	25.5	2024-01-16
1964	Kerem Shalom	30	Food - Flour	UN aid agency	flour	25.5	2024-01-16
1965	Kerem Shalom	30	Food - Flour	UN aid agency	flour	25.5	2024-01-16
1966	Kerem Shalom	30	Food - Flour	UN aid agency	flour	25.5	2024-01-16
1967	Kerem Shalom	30	Food - Flour	UN aid agency	flour	25.5	2024-01-16
1968	Kerem Shalom	30	Food - Flour	UN aid agency	flour	25.5	2024-01-16
1969	Kerem Shalom	30	Food - Flour	UN aid agency	flour	25.5	2024-01-16
1970	Kerem Shalom	30	Food - Flour	UN aid agency	flour	25.5	2024-01-16
1971	Kerem Shalom	30	Food - Flour	UN aid agency	flour	25.5	2024-01-16
1972	Kerem Shalom	30	Food - Flour	UN aid agency	flour	25.5	2024-01-16
1973	Kerem Shalom	30	Food - Flour	UN aid agency	flour	25.5	2024-01-16
1974	Nitsana	15	Sanitary napkins + food - cheese + beans + tuna	International aid agency	Standardized food parcels (mixed)	4.5	2024-01-17
1975	Nitsana	15	Blankets - 14 pallets + food - 8 pallets	International aid agency	Standardized food parcels (mixed)	4.5	2024-01-17
1976	Nitsana	15	Food + Medicine	International aid agency	Standardized food parcels (mixed)	4.5	2024-01-17
1977	Nitsana	15	Food + Medical Equipment + Cleaning Equipment - 22 pallets	International aid agency	Standardized food parcels (mixed)	4.5	2024-01-17
1978	Nitsana	15	Food - 13 pallets + Blankets - 9 pallets	International aid agency	Unstandardized food parcels (mixed)	6.375	2024-01-17
1979	Kerem Shalom	15	Food - Food Baskets	UN aid agency	Standardized food parcels (WFP)	9	2024-01-17
1980	Kerem Shalom	15	Food - Food Baskets	UN aid agency	Standardized food parcels (WFP)	9	2024-01-17
1981	Kerem Shalom	15	Food - Food Baskets	UN aid agency	Standardized food parcels (WFP)	9	2024-01-17
1982	Kerem Shalom	15	Food - Food Baskets	UN aid agency	Standardized food parcels (WFP)	9	2024-01-17
1983	Kerem Shalom	15	Food - Food Baskets	UN aid agency	Standardized food parcels (WFP)	9	2024-01-17
1984	Kerem Shalom	15	Food - Food Baskets	UN aid agency	Standardized food parcels (WFP)	9	2024-01-17
1985	Kerem Shalom	15	Food - Food Baskets	UN aid agency	Standardized food parcels (WFP)	9	2024-01-17
1986	Kerem Shalom	15	Food - Food Baskets	UN aid agency	Standardized food parcels (WFP)	9	2024-01-17
1987	Kerem Shalom	15	Food - Food Baskets	UN aid agency	Standardized food parcels (WFP)	9	2024-01-17
1988	Kerem Shalom	15	Food - Food Baskets	UN aid agency	Standardized food parcels (WFP)	9	2024-01-17
1989	Kerem Shalom	15	Food - Food Baskets	UN aid agency	Standardized food parcels (WFP)	9	2024-01-17
1990	Kerem Shalom	15	Food - Food Baskets	UN aid agency	Standardized food parcels (WFP)	9	2024-01-17
1991	Kerem Shalom	15	Food - Food Baskets	UN aid agency	Standardized food parcels (WFP)	9	2024-01-17
1992	Kerem Shalom	15	Food - Food Baskets	UN aid agency	Standardized food parcels (WFP)	9	2024-01-17
1993	Kerem Shalom	15	Food - Food Baskets	UN aid agency	Standardized food parcels (WFP)	9	2024-01-17
1994	Kerem Shalom	15	Food - Food Baskets	UN aid agency	Standardized food parcels (WFP)	9	2024-01-17
1995	Kerem Shalom	15	Food - Food Baskets	UN aid agency	Standardized food parcels (WFP)	9	2024-01-17
1996	Kerem Shalom	15	Food - Food Baskets	UN aid agency	Standardized food parcels (WFP)	9	2024-01-17
1997	Kerem Shalom	15	Food - Food Baskets	UN aid agency	Standardized food parcels (WFP)	9	2024-01-17
1998	Kerem Shalom	15	food	UN aid agency	Standardized food parcels (WFP)	9	2024-01-17
1999	Kerem Shalom	15	food	UN aid agency	Standardized food parcels (WFP)	9	2024-01-17
[truncated: 26,735 more rows]

## Sheet: Trucks delivered to the north
Date	Month	Coordinated By	Coordinated By (detailed)	Category	Truckloads to North Gaza	Estimated Weight (MT)
2024-03-02	March	Private sector	Private sector	Food parcels	2	40
2024-03-03	March	Private sector	Private sector	Food parcels	15	300
2024-03-04	March	Private sector	Private sector	Food parcels	15	300
2024-03-06	March	Private sector	Private sector	Food parcels	26	520
2024-03-07	March	Private sector	Private sector	Food parcels	13	260
2024-03-08	March	UN+ others	Egypt	Food parcels	28	560
2024-03-09	March	Private sector	Private sector	Food parcels	18	360
2024-03-11	March	Private sector	Private sector	Food parcels	20	400
2024-03-11	March	UN+ others	WFP	Food parcels	6	120
13/3/2024	March	Private sector	Private sector	Food parcels	21	420
14/03/24	March	Private sector	Private sector	Food parcels	31	620
2024-03-16	March	Private sector	Private sector	Food parcels	12	240
17/03/24	March	UN+ others	WFP	Food parcels	18	360
19/03/24	March	UN+ others	WCK	Food parcels	9	180
21/03/24	March	UN+ others	WFP	Food parcels	7	140
21/03/24	March	UN+ others	WCK	Food parcels	5	100
22/03/24	March	Private sector	Private sector	Food parcels	21	420
23/03/2024	March	Private sector	Private sector	Food parcels	22	440
23/03/2024	March	UN+ others	WCK	Food parcels	7	140
24/03/2024	March	Private sector	Private sector	Food parcels	22	440
25/03/24	March	UN+ others	WFP	Food parcels	7	140
26/03/2024	March	Private sector	Private sector	Food parcels	25	500
27/03/2024	March	Private sector	Private sector	Food parcels	19	380
28/03/2024	March	UN+ others	WFP	Food parcels	9	180
29/03/2024	March	Private sector	Private sector	Food parcels	24	480
30/03/2024	March	UN+ others	Icrc	Food parcels	10	200
30/03/2024	March	Private sector	Private sector	Food parcels	7	140
2024-01-04	April	UN+ others	WFP	Food parcels	13	260
2024-02-04	April	Private sector	Private sector	Food parcels	25	500
2024-03-04	April	Private sector	Private sector	Food parcels	24	480
2024-04-04	April	Private sector	Private sector	Food parcels	16	320
2024-04-04	April	UN+ others	WFP	Food parcels	10	200
2024-05-04	April	Private sector	Private sector	Food parcels	17	340
2024-06-04	April	Private sector	Private sector	Food parcels	19	380
2024-07-04	April	Private sector	Private sector	Food parcels	29	580
2024-08-04	April	UN+ others	UAE - WFP	Food parcels	21	420
2024-08-04	April	Private sector	Private sector	Food parcels	27	540
2024-09-04	April	Private sector	Private sector	Food parcels	50	1000
2024-10-04	April	Private sector	Private sector	Food parcels	11	220
2024-10-04	April	UN+ others	WFP	Food parcels	17	340
2024-11-04	April	UN+ others	WFP	Food parcels	4	80
2024-11-04	April	Private sector	Private sector	Food parcels	44	880
2024-12-04	April	Private sector	Private sector	Food parcels	60	1200
13/4/2024	April	Private sector	Private sector	Food parcels	65	1300
14/4/2024	April	UN+ others	WFP	Food parcels	10	200
14/4/2024	April	Private sector	Private sector	Food parcels	97	1940
15/04/2024	April	UN+ others	WFP	Food parcels	2	40
15/04/2024	April	Private sector	Private sector	Food parcels	74	1480
16/04/2024	April	UN+ others	WFP	Food parcels	12	240
16/04/2024	April	Private sector	Private sector	Food parcels	125	2500
17/04/2024	April	UN+ others	WFP	Food parcels	4	80
17/04/2024	April	UN+ others	Jordan	Food parcels	17	340
17/04/2024	April	UN+ others	WFP	Food parcels	4	80
17/04/2024	April	Private sector	Private sector	Food parcels	65	1300
18/04/2024	April	Private sector	Private sector	Food parcels	94	1880
18/04/2024	April	UN+ others	WFP	Food parcels	6	120
19/04/2024	April	UN+ others	WFP	Food parcels	11	220
19/04/2024	April	Private sector	Private sector	Food parcels	92	1840
20/04/2024	April	Private sector	Private sector	Food parcels	92	1840
20/04/2024	April	UN+ others	WFP	Food parcels	10	200
21/04/2024	April	UN+ others	WFP	Food parcels	11	220
21/04/2024	April	UN+ others	WFP	Food parcels	3	60
21/04/2024	April	Private sector	Private sector	Food parcels	4	80
21/04/2024	April	UN+ others	pwa	Food parcels	2	40
22/04/2024	April	Private sector	Private sector	Food parcels	34	680
23/04/2024	April	Private sector	Private sector	Food parcels	52	1040
23/04/2024	April	UN+ others	WFP	Flour	12	360
24/04/24	April	UN+ others	WFP	Food parcels	7	140
25/04/24	April	UN+ others	WFP	Flour	7	210
25/04/24	April	Private sector	Private sector	Food parcels	88	1760
26/04/24	April	Private sector	Private sector	Food parcels	66	1320
27/04/24	April	UN+ others	WFP	Food parcels	2	40
27/04/24	April	UN+ others	rahma	Food parcels	9	180
27/04/24	April	UN+ others	WFP	Food parcels	4	80
27/04/24	April	UN+ others	UNICEF	Food parcels	3	60
27/04/24	April	Private sector	Private sector	Food parcels	57	1140
29/04/2024	April	UN+ others	WFP	Food parcels	5	100
29/04/2024	April	Private sector	Private sector	Food parcels	95	1900
30/04/2024	April	UN+ others	UNRWA	Food parcels	1	20
30/04/2024	April	UN+ others	WFP	Food parcels	15	300
30/04/2024	April	UN+ others	WFP	Food parcels	6	120
30/04/2024	April	Private sector	Private sector	Food parcels	86	1720
2024-01-05	1-7 May	UN+ others	Jordan	Food parcels	30	600
2024-01-05	1-7 May	Private sector	Private sector	Food parcels	56	1120
2024-02-05	1-7 May	Private sector	Private sector	Food parcels	15	300
2024-02-05	1-7 May	UN+ others	rahma	Food parcels	7	140
2024-03-05	1-7 May	UN+ others	WFP	Flour	12	360
2024-03-05	1-7 May	Private sector	Private sector	Food parcels	17	340
2024-04-05	1-7 May	Private sector	Private sector	Food parcels	50	1000
2024-05-05	1-7 May	UN+ others	WFP	Flour	28	840
2024-05-05	1-7 May	UN+ others	WFP	Food parcels	4	80
2024-05-05	1-7 May	UN+ others	rahma	Food parcels	7	140
2024-06-05	1-7 May	UN+ others	WFP	Flour	35	1050
2024-06-05	1-7 May	Private sector	Private sector	Food parcels	11	220
2024-07-05	1-7 May	UN+ others	Jordan	Food parcels	35	700
2024-07-05	1-7 May	UN+ others	WFP	Flour	25	750
